# Supplementary material for: Direct and legacy effects of plant-traits control litter decomposition in a deciduous oak forest in Mexico
Source: PeerJ. 2018 Jun 29;6:e5095. doi: 10.7717/peerj.5095 (PMC6027662; doi:10.7717/peerj.5095)
Supplement: Data S1 [file peerj-06-5095-s002.xlsx]

## Sheet: Todos
No muestra	Codigo	Sitio	Material	Tiempo (d)	MR LC	%MR	Humedad	C	N	P	C:N	C:P	N:P	COD	NOD	POD	COD:NOD	COD:POD	NOD:POD	Fenoles sol	NH4	NO3	PO4	CMIC	NMIC	PMIC	CMIC:NMIC	CMIC:PMIC	NMIC:PMIC	PHO	BGLU	CBS	NAG	PPO	DHG	SEA BG	SEA CBH	SEA POX	SEA NAG	SEA PHO	SEA DHG
1	Qc		Qc	1	10.7466	100	0	481.4	6.24079	0.22799	77.1377	2111.5	27.3731	3189.38	81.0625	16.6716	39.3447	191.306	4.86231	253.34	13.8515	3.10871	28.503
2	Qc		Qc	1	10.5738	100	0	498.8	8.01435	0.218204	62.2383	2285.94	36.7287	2799.03	71.5932	29.4302	39.0963	95.1075	2.43265	141.908	13.7918	2.90557	20.1582
3	Qc		Qc	1	10.6247	100	0	486.2	7.554	0.19048	64.3633	2552.49	39.6576	2810.25	77.1157	30.9171	36.4419	90.8961	2.49427	136.907	12.296	2.8463	17.2802
1	Qx		Qx	1	10.5625	100	0	476.5	8.62152	0.300634	55.2687	1584.98	28.6778	6218.07	127.112	41.3229	48.9181	150.475	3.07607	252.967	20.3929	2.47544	28.854
2	Qx		Qx	1	10.5316	100	0	474.5	8.349	0.184273	56.8332	2574.98	45.3077	6546.25	190.829	27.0642	34.3044	241.879	7.05097	463.27	37.352	4.38404	46.9385
3	Qx		Qx	1	10.6799	100	0	463.4	7.95844	0.285194	58.2275	1624.86	27.9054	6826.45	233.903	30.5846	29.185	223.199	7.64772	536.143	38.641	4.22406	50.4438
1	Qd		Qd	1	10.402	100	0	472.3	9.879	0.240708	47.8085	1962.13	41.0415	9466.61	325.125	46.5122	29.1168	203.53	6.9901	603.162	56.4471	9.45025	71.1071
2	Qd		Qd	1	10.5187	100	0	467	10.0829	0.243167	46.316	1920.49	41.465	8008.74	301.713	41.0373	26.5442	195.158	7.35217	481.259	50.5245	8.74126	56.8648
3	Qd		Qd	1	10.4178	100	0	470.4	11.0824	0.283858	42.4459	1657.17	39.0419	8689.05	303.602	34.6329	28.6199	250.89	8.76629	611.88	55.3336	9.10597	67.033
1		Qc	Qc	30	9.69431	91.0404	51.4507	448.5	6.3078	0.252019	71.1024	1779.63	25.0291	933.835	137.92	45.6912	6.77083	20.438	3.01853	29.9007	0	3.11706	4.18173	3528.67	163.48	107.179	21.5847	32.9232	1.52531	7.45125	3.02388	0.38277	1.37797	12.5547	149.729	0.856947	0.108474	3.55791	8.42897	69.5218	42.4322
2		Qc	Qc	30	9.64033	90.5335	43.1068	420.8	7.39391	0.270484	56.9117	1555.73	27.3359	1062.88	149.989	13.0465	7.08637	81.4685	11.4965	37.9761	0	2.63438	6.52323	3429.05	167.749	240.009	20.4415	14.2871	0.698928	6.35517	2.02801	0.097605	1.10619	11.1283	79.0088	0.591422	0.0284642	3.24532	6.59431	26.4789	23.041
3		Qc	Qc	30	9.21237	86.5145	53.5104	507.6	8.79226	0.407927	57.7326	1244.34	21.5535	1585.67	170.727	38.4849	9.28772	41.2023	4.43622	42.2798	4.48614	3.2588	9.42372	2052.55	185.352	112.247	11.0738	18.2861	1.65129	5.1261	3.50931	0.275731	1.44132	22.2619	328.557	1.70973	0.134336	10.846	7.77615	45.668	160.073
4		Qc	Qc	30	9.55114	89.6959	57.0312	448.3	8.20716	0.262273	54.623	1709.29	31.2925	629.688	221.057	23.3106	2.84853	27.013	9.48312	30.2432	0	3.22412	8.83985	2785.63	282.434	71.097	9.86294	39.1807	3.97252	3.73253	3.39192	0.113537	2.14301	13.6359	417.791	1.21765	0.0407582	4.8951	7.58766	52.4992	149.981
5		Qc	Qc	30	8.90859	83.6616	64.775	438	5.64375	0.248926	77.608	1759.56	22.6724	1134.3	191.467	43.9003	5.92426	25.8381	4.36141	65.7427	0	4.25362	14.6813	3638.31	267.608	84.8772	13.5957	42.8655	3.15288	5.69234	4.38927	0.240038	1.85172	16.4736	498.214	1.20641	0.0659753	4.52783	6.91955	67.0656	136.936
6		Qc	Qx	30	8.3076	78.0176	64.5669	441.8	11.8746	0.559581	37.2055	789.52	21.2205	1535.61	246.53	21.7262	6.22888	70.6799	11.3471	84.4222	6.19313	5.7042	19.2675	4337.45	376.209	384.504	11.5294	11.2806	0.978427	24.038	7.31142	0.741488	2.87973	13.0801	337.13	1.68565	0.17095	3.01562	7.65461	62.5169	77.7253
7		Qc	Qx	30	7.38322	69.3367	66.9323	462	7.77142	0.338855	59.4486	1363.41	22.9343	2101.03	336.242	49.4361	6.24856	42.5	6.80156	109.319	4.4029	6.31468	15.217	3188.55	416.31	267.891	7.65908	11.9024	1.55403	36.0937	12.2481	1.74707	6.93252	43.4296	548.968	3.84126	0.547919	13.6205	16.6523	134.733	172.169
8		Qc	Qx	30	8.7554	82.223	58.5317	432.2	11.2201	0.484006	38.5203	892.964	23.1817	2615.31	120.349	34.8286	21.7311	75.0909	3.45545	84.3485	35.0502	5.36677	10.7652	6803.84	613.249	367.125	11.0947	101.361	9.13594	45.6663	7.04644	0.572147	4.50189	19.923	540.928	1.03566	0.0840918	2.92821	7.34105	124.389	79.5033
9		Qc	Qx	30	8.29095	77.8613	61.9141	477.9	8.18941	0.32625	58.3558	1464.83	25.1017	2363.94	186.654	6.72441	12.6648	351.546	27.7577	103.882	22.149	6.29114	15.9445	8048.94	966.126	315.026	8.33115	25.5501	3.06681	9.2949	5.22838	0.516383	4.21175	15.6065	384.283	0.649573	0.0641554	1.93896	4.35942	29.5052	47.7432
10		Qc	Qx	30	8.26314	77.6002	60.0798	484.9	9.92859	0.460648	48.8388	1052.65	21.5535	2394.53	168.384	37.0852	14.2206	64.5683	4.54047	116.608	14.9074	6.25312	7.33699	8860.09	783.585	579.76	11.3071	15.2823	1.35157	12.7226	6.62251	0.906562	3.61088	21.465	376.061	0.747454	0.10232	2.42266	4.60815	21.9446	42.4444
11		Qc	Qd	30	8.11465	76.2056	68.5547	439.3	9.16852	0.637727	47.9139	688.852	14.3769	3595.79	204.769	64.5173	17.5602	55.7337	3.17386	258.288	4.05719	9.00936	8.27349	8844.3	1215.41	558.025	7.27679	15.8493	2.17806	43.6564	14.5201	1.84382	10.4099	42.6541	667.464	1.64175	0.208476	4.82278	8.56493	78.2338	75.4683
12		Qc	Qd	30	7.88188	74.0197	70.4062	439	9.93436	0.435093	44.1901	1008.98	22.8327	5919.44	403.251	32.8906	14.6793	179.973	12.2603	285.147	4.61084	8.23364	11.9004	11677.1	1188.14	581.177	9.828	20.0921	2.04437	53.9438	13.3423	1.43686	6.52745	53.1113	439.398	1.1426	0.12305	4.54834	5.49382	92.8181	37.6291
13		Qc	Qd	30	8.4814	79.6499	61.7063	440.6	9.12998	0.675926	48.2586	651.847	13.5074	2191.07	225.189	50.5605	9.7299	43.3356	4.45386	166.87	2.07357	6.89461	12.6833	5558.76	928.88	686.395	5.98436	8.09848	1.35327	37.9615	10.0838	1.11315	8.80695	41.5281	496.864	1.81404	0.200251	7.47075	9.48125	55.3057	89.3839
14		Qc	Qd	30	8.80024	82.6441	53.7549	422.3	9.49737	0.503254	44.4649	839.138	18.8719	2562.22	182.245	47.9096	14.0592	53.4803	3.80394	166.572	0	6.62787	7.11419	12658	588.99	363.482	21.4911	34.8244	1.62041	22.5529	12.2001	1.70111	4.17303	34.8628	429.207	0.963824	0.134389	2.75421	7.08505	62.047	33.9079
15		Qc	Qd	30	9.13243	85.7637	61.811	433.9	6.49884	0.663772	66.7658	653.688	9.79076	3746.56	272.695	45.0048	13.739	83.248	6.05925	241.189	6.61738	8.3458	18.4036	10405.5	702.374	520.281	14.8147	19.9997	1.34999	33.6752	9.0508	1.21718	6.49161	40.6067	494.333	0.869811	0.116975	3.90244	9.24239	64.7251	47.507
16		Qx	Qc	30	9.65054	91.1175	45.4545	466.9	6.3191	0.374531	73.8871	1246.62	16.872	1261.8	198.626	38.9096	6.35266	32.4291	5.10481	63.9058	0	2.98659	7.00469	2572.42	273.207	154.688	9.41565	16.6298	1.76619	9.61513	5.72356	0.830656	1.87751	11.1007	143.864	2.22497	0.322908	4.31528	6.87211	62.1584	55.9253
17		Qx	Qc	30	9.36319	88.4044	45.9615	449.9	6.25111	0.358436	71.9712	1255.18	17.44	973.805	130.076	26.0493	7.48643	37.3832	4.99346	64.8554	4.16302	2.66579	7.25485	4043.32	148.596	138.333	27.2102	29.229	1.07419	12.8318	6.882	1.03575	2.70446	17.8227	268.42	1.70206	0.256163	4.40793	18.2001	92.7605	66.3861
18		Qx	Qc	30	9.63255	90.9476	47.5915	445.8	5.61625	0.246818	79.3768	1806.19	22.7546	1043.24	262.039	38.8753	3.98122	26.8354	6.74051	45.0634	0	2.39895	1.13181	9332.41	167.025	169.5	55.8742	55.0584	0.985399	5.29923	3.31348	0.422998	1.22199	8.36806	239.199	0.355051	0.0453257	0.896667	7.31622	31.2638	25.631
19		Qx	Qc	30	9.41216	88.8668	54.3825	442.8	8.52581	0.249074	51.9364	1777.78	34.23	951.559	91.2104	23.2088	10.4326	41	3.93	91.7761	0	2.9156	6.38241	3207.22	294.074	166.114	10.9062	19.3073	1.77031	10.9937	5.96841	0.767944	2.57329	23.1926	186.771	1.86093	0.239442	7.23136	8.75049	66.1818	58.2346
20		Qx	Qc	30	9.07562	85.6892	52.495	452.5	10.2397	0.324238	44.1909	1395.58	31.5807	893.791	164.316	45.0166	5.43947	19.8547	3.65012	68.0562	0	2.65685	2.88847	4376.1	294.13	305.984	14.8781	14.3017	0.96126	8.45508	3.88883	0.439062	1.70607	10.1235	364.406	0.888652	0.100332	2.31335	5.80039	27.6324	83.2717
21		Qx	Qx	30	8.70576	82.1971	54.1176	449.1	8.808	0.742208	50.9878	605.087	11.8673	3324.41	192.649	39.0532	17.2563	85.1252	4.93299	129.281	13.8901	4.78819	7.01692	6743.77	509.483	197.819	13.2365	34.0906	2.5755	38.7011	9.30786	1.51049	5.17104	27.8697	355.664	1.38022	0.223983	4.13266	10.1496	195.639	52.7397
22		Qx	Qx	30	9.40813	88.8288	48.3431	448.1	8.4566	0.538594	52.9882	831.981	15.7013	2005.11	140.487	71.1068	14.2726	28.1986	1.97572	115.861	20.6439	4.21383	6.82976	4385.57	455.981	135.24	9.61786	32.428	3.37164	27.1606	11.7276	2.18244	6.66724	29.7638	314.792	2.67414	0.497642	6.78677	14.6217	200.832	71.7792
23		Qx	Qx	30	8.16876	77.127	52.8487	480.7	8.7854	0.61189	54.7158	785.598	14.3578	2669.7	256.729	74.6328	10.3989	35.7712	3.4399	125.973	7.53894	4.74224	1.72936	5504.99	769.5	397.212	7.15398	13.8591	1.93725	17.231	10.2902	2.10134	4.33003	16.9591	147.003	1.86925	0.381716	3.08067	5.62708	43.3798	26.7035
24		Qx	Qx	30	8.26285	78.0153	52.2505	428.7	8.26615	0.651958	51.8621	657.558	12.679	2665	133.84	68.5821	19.9119	38.8585	1.95152	89.2801	6.27374	3.41838	1.71589	6099.6	622.005	337.626	9.80636	18.0661	1.84229	10.9022	6.53878	0.921315	3.53171	14.9638	239.961	1.072	0.151045	2.45323	5.67794	32.2908	39.3404
25		Qx	Qx	30	7.24628	68.4172	56.7108	465.5	8.00339	0.483841	58.1628	962.092	16.5414	2517.74	171.201	82.3934	14.7064	30.5576	2.07784	89.4037	23.1787	2.55056	1.01426	4836.67	499.946	225.417	9.67439	21.4565	2.21786	13.3757	7.41879	1.134	4.87755	22.7134	362.543	1.53386	0.234458	4.69609	9.75616	59.3374	74.9573
26		Qx	Qd	30	8.47814	80.048	64.5098	456.5	9.61676	0.59625	47.4692	765.618	16.1287	5111.49	221.261	98.1885	23.1016	52.0579	2.25343	211.831	13.8078	4.99549	15.1923	20026.7	1076.67	587.166	18.6006	34.1075	1.83368	33.5407	12.0966	2.04474	10.3955	64.7339	351.143	0.604024	0.102101	3.23237	9.65525	57.123	17.5337
27		Qx	Qd	30	8.65142	81.6841	65.0099	464.2	11.739	0.748636	39.5435	620.061	15.6805	5250.91	181.6	108.568	28.9147	48.3651	1.67268	172.392	12.5356	5.93501	10.5758	19156.3	1079.73	533.2	17.7418	35.927	2.02499	52.3804	15.3476	2.50083	9.84917	46.7023	669.893	0.801177	0.130549	2.43796	9.12192	98.2379	34.9699
28		Qx	Qd	30	7.75595	73.2294	56.5217	462.4	8.75345	0.465373	52.8249	993.612	18.8096	4317.87	215.188	122.513	20.0656	35.2441	1.75645	183.816	16.1	5.658	11.8067	12678.4	826.809	434.809	15.3341	29.1586	1.90155	27.5999	11.3647	2.20139	9.19078	20.322	258.807	0.89638	0.173633	1.60288	11.116	63.4759	20.4132
29		Qx	Qd	30	8.21113	77.527	67.3228	480.1	10.3047	0.806366	46.5904	595.387	12.7792	4354.98	211.505	127.646	20.5904	34.1176	1.65697	164.497	19.9175	7.88401	6.0859	19003.1	1137.56	503.81	16.7052	37.7189	2.25792	29.0215	8.53461	0.736394	6.41984	36.8805	441.416	0.449116	0.0387511	1.94076	5.64351	57.604	23.2286
30		Qx	Qd	30	7.47127	70.5415	66	435	9.41215	0.736196	46.2168	590.875	12.7848	3829.41	184.398	107.058	20.767	35.7695	1.72242	175.37	3.38553	0.0564254	8.27573	16944.9	1007.15	662.624	16.8246	25.5725	1.51995	37.837	11.1969	1.37919	8.20256	32.8073	444.971	0.660778	0.0813925	1.93611	8.14429	57.1018	26.2598
31		Qd	Qc	30	9.75602	93.393	34.2574	413	5.14665	0.363971	80.2463	1134.71	14.1403	1397.61	91.9926	60.3188	15.1926	23.1703	1.52511	42.8487	8.01743	1.33624	0.61368	1496.79	174.288	111.112	8.58802	13.4709	1.56857	5.37066	3.54275	0.263822	1.20604	0.238235	158.903	2.3669	0.176259	0.159164	6.91984	48.3354	106.163
32		Qd	Qc	30	9.73595	93.2009	31.2	476.7	5.72145	0.377812	83.3181	1261.74	15.1436	1430.15	86.5372	61.0895	16.5264	23.4108	1.41656	55.9551	7.67352	1.09222	0.746815	1873.65	138.547	125.948	13.5236	14.8763	1.10003	3.22168	1.81713	0.272131	1.13241	0.628879	129.23	0.969837	0.145241	0.335644	8.17351	25.5793	68.9724
33		Qd	Qc	30	9.55466	91.4654	34.0594	454.6	5.0707	0.369162	89.6524	1231.44	13.7357	1146.88	88.5334	59.322	12.9542	19.3331	1.49242	39.9209	13.8465	0.929091	0.379629	2008.46	243.385	151.39	8.2522	13.2668	1.60767	6.2593	2.81433	0.282375	1.5813	0.773466	183.032	1.40124	0.140592	0.385103	6.49709	41.3454	91.1304
34		Qd	Qc	30	9.82122	94.0172	42.0118	460.4	5.75943	0.407273	79.9384	1130.45	14.1415	1668.61	72.3655	71.5467	23.0581	23.322	1.01144	33.162	15.4026	1.49378	0.686034	2766.37	286.969	161.358	9.63994	17.1443	1.77846	4.88594	2.88281	0.423943	1.60038	3.08176	228.595	1.04209	0.153249	1.11401	5.57684	30.2801	82.6337
35		Qd	Qc	30	8.99064	86.0661	54.1016	466.4	5.17711	0.356361	90.0889	1308.79	14.5277	2074.97	106.762	77.3994	19.4356	26.8087	1.37936	56.7918	3.24037	2.34501	1.22225	2691.06	334.16	241.54	8.05321	11.1413	1.38346	7.091	4.55289	0.523321	1.24289	2.72907	205.234	1.69186	0.194466	1.01413	3.71944	29.3574	76.265
36		Qd	Qx	30	9.54464	91.3696	29.8	413	8.087	0.44862	51.0696	920.602	18.0264	1123.28	104.568	61.6857	10.7422	18.2098	1.69517	56.8662	9.39232	5.83462	10.9482	4356.5	293.78	220.147	14.8291	19.7891	1.33447	7.36551	3.02785	0.331703	1.55645	2.49099	172.198	0.695019	0.0761397	0.571786	5.29802	33.4573	39.5267
37		Qd	Qx	30	10.2431	98.0556	49.1124	432.2	7.59522	0.457229	56.9042	945.26	16.6114	1891.9	79.5376	69.6376	23.7862	27.1678	1.14217	94.932	6.1422	5.40358	9.20035	5781.46	606.629	245.22	9.53047	23.5766	2.47381	21.2201	7.0653	0.893731	4.62566	30.7407	398.96	1.22206	0.154586	5.31712	7.62519	86.5347	69.0069
38		Qd	Qx	30	8.77307	83.9834	47.7099	448.9	6.70792	0.434375	66.9209	1033.44	15.4427	3044.56	138.485	93.8286	21.9847	32.4481	1.47594	131.454	18.8743	7.21664	5.79798	6584.53	623.074	157.165	10.5678	41.8956	3.96444	15.1242	4.43276	0.528256	2.74463	4.16186	235.946	0.673207	0.0802268	0.632066	4.40499	96.2311	35.8334
39		Qd	Qx	30	8.80631	84.3016	32.0792	446.9	9.60489	0.395909	46.5284	1128.79	24.2603	1955.3	111.953	58.7561	17.4653	33.2782	1.90539	97.0845	3.14869	5.33528	18.6783	5676.21	382.867	144.511	14.8255	39.2786	2.64939	13.6413	6.40156	0.810557	2.56062	1.70787	153.557	1.12779	0.142799	0.300883	6.68803	94.3961	27.0528
40		Qd	Qx	30	9.32374	89.2549	36.8526	445.5	8.02129	0.453593	55.5397	982.158	17.6839	1832.43	126.188	59.7623	14.5215	30.662	2.1115	90.1432	5.87211	3.46704	11.2028	2382.46	419.458	348.862	5.67986	6.82924	1.20236	16.0892	6.36038	1.00062	3.25945	3.6322	133.645	2.66967	0.419994	1.52456	7.77062	46.119	56.0953
41		Qd	Qd	30	8.09197	77.4634	53.2803	441.5	10.7794	0.687054	40.9579	642.599	15.6892	3770.84	160.41	70.2081	23.5075	53.7094	2.28478	180.675	24.3341	5.73764	38.685	13229.3	898.466	521.908	14.7244	25.348	1.7215	25.031	8.19219	1.28295	5.18527	25.7933	361.19	0.619244	0.0969779	1.94971	5.77125	47.9605	27.3022
42		Qd	Qd	30	8.58129	82.1475	48.8	447.3	10.3549	0.704091	43.197	635.287	14.7067	3827.38	151.983	69.1772	25.1829	55.3271	2.19701	176.538	12.4907	6.16776	22.8349	15810.8	835.349	393.498	18.9272	40.1801	2.12288	35.7953	10.5552	2.08917	7.68865	18.5292	304.721	0.667594	0.132136	1.17193	9.20411	90.9669	19.273
43		Qd	Qd	30	8.52389	81.598	49.6063	434.7	10.916	0.583283	39.8223	745.264	18.7148	3510.18	151.703	79.0715	23.1385	44.3925	1.91856	158.196	17.5773	4.1568	18.1579	16842.4	914.744	305.2	18.4121	55.1847	2.9972	43.4878	17.2188	3.79882	13.2462	35.8622	493.625	1.02235	0.225552	2.12929	14.4808	142.49	29.3085
44		Qd	Qd	30	8.46554	81.0394	53.4791	433.2	8.91675	0.630723	48.5827	686.831	14.1374	3463.9	117.661	68.6913	29.4397	50.427	1.71289	176.743	14.0791	7.66807	17.124	19881.3	968.204	557.237	20.5342	35.6783	1.73751	26.0315	12.1303	2.09051	10.9452	44.188	496.231	0.610135	0.10515	2.2226	11.3046	46.7153	24.9597
45		Qd	Qd	30	8.4395	80.7902	61.5079	416.3	10.109	0.736025	41.1809	565.606	13.7347	4241.4	126.646	82.3466	33.4901	51.5066	1.53797	165.256	19.8505	4.7145	15.9135	17765.6	772.743	464.331	22.9903	38.2607	1.66421	37.0167	6.07446	2.63824	5.65104	32.2551	509.935	0.341922	0.148502	1.81559	7.31296	79.7207	28.7035
1		Qc	Qc	60	9.17194	86.1348	63.6125	474.5	7.40365	0.264194	64.09	1796.03	28.0235	453.48	83.0193	12.2592	5.46234	36.9909	6.77198	30.3231	46.359	5.37808	8.17468	5682.88	488.942	22.8212	11.6228	249.017	21.4249	1.23759	0.712036	0.0678129	1.15282	6.21547	497.665	0.125295	0.0119328	1.09372	2.35778	54.2296	87.5726
2		Qc	Qc	60	8.1202	76.2578	68.1998	430.2	7.40299	0.291498	58.1117	1475.82	25.3963	337.948	42.9392	9.52117	7.8704	35.4944	4.50986	19.074	52.1446	1.91552	9.15191	7363.37	426.227	23.91	17.2757	307.962	17.8263	2.39122	1.57471	0.136086	1.12757	5.28417	528.684	0.213857	0.0184815	0.717629	2.64546	100.009	71.7992
3		Qc	Qc	60	9.03865	84.8831	62.9209	433.1	6.97946	0.2258	62.0535	1918.07	30.9099	1336.86	69.7282	16.8438	19.1724	79.3676	4.13968	28.6469	25.8647	5.60403	2.04763	5403	278.142	18.1761	19.4253	297.26	15.3027	1.50923	0.81266	0.298528	0.762905	2.62087	665.524	0.150409	0.0552522	0.485077	2.74286	83.0337	123.177
4		Qc	Qc	60	8.19499	76.9601	68.4373	424.3	9.84517	0.345165	43.0973	1229.27	28.5231	2206.41	94.2093	12.0084	23.4203	183.74	7.8453	40.4813	32.705	13.7828	8.29306	5764.86	332.463	21.3462	17.3399	270.065	15.5748	4.62346	1.05791	0.235091	2.23337	6.23311	313.317	0.18351	0.0407801	1.08122	6.71765	216.595	54.3495
5		Qc	Qc	60	8.25908	77.562	65.9525	409.2	5.94562	0.330331	68.8237	1238.76	17.999	1402.21	68.2751	16.6648	20.5377	84.1424	4.09697	36.0569	26.5774	4.33916	5.53243	4209.79	404.577	20.5061	10.4054	205.295	19.7297	1.04486	1.06319	0.21997	1.00819	2.81953	353.788	0.252551	0.0522519	0.669755	2.49197	50.9535	84.0392
6		Qc	Qx	60	7.99675	75.0984	70.3147	424.8	8.89833	0.552834	47.7393	768.404	16.0959	1981.76	133.502	23.5833	14.8444	84.0325	5.66087	66.2134	11.2528	6.30729	5.44721	16001.8	836.022	120.157	19.1403	133.174	6.95777	1.26614	1.20387	0.207564	1.59824	4.94199	1084.45	0.0752335	0.0129713	0.30884	1.91172	10.5374	67.7709
7		Qc	Qx	60	7.4048	69.5394	72.8272	473.6	9.30743	0.353656	50.8841	1339.16	26.3178	1486.71	132.96	14.2277	11.1816	104.494	9.34513	65.0342	26.4034	8.23331	19.0218	9977.09	590.403	70.6396	16.8988	141.239	8.35796	5.60654	0.896127	0.137866	1.5395	4.74464	749.498	0.0898185	0.0138182	0.475553	2.60754	79.3682	75.1219
8		Qc	Qx	60	6.86081	64.4307	75.8259	439	11.541	0.528013	38.0384	831.418	21.8573	1185.27	139.329	20.393	8.50694	58.1214	6.83223	69.7031	34.6145	10.2446	12.4177	13370.6	547.984	80.754	24.3996	165.572	6.78584	4.56519	0.928513	0.206336	2.24391	21.0314	1561.84	0.0694446	0.0154321	1.57296	4.09484	56.532	116.812
9		Qc	Qx	60	7.64614	71.8058	72.4131	470	10.67	0.416502	44.0487	1128.45	25.6182	2103.11	295.77	19.2117	7.11063	109.47	15.3953	77.0446	24.6248	8.83595	18.6859	10768	467.887	81.4692	23.0141	132.173	5.74312	11.5323	3.72445	0.538475	1.34619	14.0878	1109.53	0.345882	0.0500071	1.3083	2.87716	141.555	103.039
10		Qc	Qx	60	7.21451	67.7523	74.6718	441	11.9571	0.574118	36.8819	768.135	20.8269	1688.43	166.352	24.3127	10.1497	69.4463	6.84219	61.019	47.2537	15.2331	11.9689	9712.27	636.772	164.809	15.2524	58.9303	3.86369	7.39532	4.21533	0.788834	1.65162	20.2569	616.945	0.434021	0.0812203	2.0857	2.59374	44.872	63.5223
11		Qc	Qd	60	7.03482	66.0649	76.5364	453.9	11.3814	0.584691	39.881	776.307	19.4656	4399.67	266.388	20.422	16.516	215.438	13.0442	206.857	30.4879	30.6475	21.5491	16665.4	887.74	118.938	18.7729	140.119	7.46391	11.0616	2.48161	0.475202	4.19761	21.8054	1705.82	0.148907	0.0285142	1.30842	4.72843	93.0037	102.356
12		Qc	Qd	60	7.15048	67.151	75.2122	439.7	11.9832	0.540241	36.693	813.896	22.1812	2112.72	140.061	21.7462	15.0842	97.1535	6.44073	117.676	33.1968	19.5013	13.8444	19902.4	1108.74	192.651	17.9505	103.308	5.75519	13.9385	2.27721	0.250242	4.15402	24.7817	974.002	0.114418	0.0125735	1.24516	3.74661	72.3512	48.9388
13		Qc	Qd	60	7.98201	74.96	72.5467	405.8	11.681	0.604026	34.7401	671.825	19.3386	1969.52	90.4324	21.5907	21.7789	91.2208	4.18849	94.0286	31.5507	11.5099	12.9994	13736.8	887.994	157.325	15.4695	87.3148	5.64431	9.17738	0.707653	0.729768	1.79125	15.3299	1712.26	0.051515	0.0531249	1.11597	2.01718	58.3337	124.647
14		Qc	Qd	60	7.81208	73.3642	71.944	434.3	13.6906	0.667477	31.7224	650.659	20.511	3787.71	187.793	20.3573	20.1697	186.062	9.22483	221.282	36.8581	34.0229	15.5263	18054.9	926.967	173.674	19.4774	103.958	5.33739	24.2874	3.6088	0.575636	3.65308	21.1322	1150.36	0.199879	0.0318826	1.17044	3.94089	139.845	63.7146
15		Qc	Qd	60	7.36149	69.1326	74.8169	419.1	12.8044	0.660443	32.731	634.575	19.3876	2732.92	187.637	33.1844	14.565	82.3556	5.65436	155.566	34.1115	24.4942	9.01626	21872.8	1385.71	181.612	15.7846	120.437	7.63003	13.5805	1.57455	0.811876	3.34591	27.7851	1338.71	0.0719865	0.0371181	1.27031	2.41459	74.7773	61.2044
16		Qx	Qc	60	8.60463	81.2424	64.7795	422.1	7.62812	0.282292	55.3347	1495.26	27.0221	871.509	40.2704	15.0278	21.6414	57.9932	2.67973	30.4206	21.1189	3.81937	4.15638	7751.81	265.821	92.2505	29.1617	84.0301	2.88152	1.74561	0.819368	0.267185	1.22905	5.70475	554.716	0.1057	0.0344675	0.735925	4.6236	18.9225	71.5595
17		Qx	Qc	60	8.41656	79.4666	66.1014	437.5	7.32548	0.27193	59.723	1608.87	26.9388	197.322	63.8628	19.5937	3.08979	10.0707	3.25936	31.2897	16.1937	3.17079	6.00186	10035.6	793.731	108.962	12.6436	92.1015	7.28445	4.79487	1.12064	0.110227	1.67177	1.93543	559.993	0.111666	0.0109836	0.192857	2.10622	44.0048	55.8007
18		Qx	Qc	60	8.8189	83.2654	61.7991	451.6	8.38507	0.297106	53.8576	1519.99	28.2224	3741.4	221.945	37.602	16.8573	99.4998	5.90246	71.5077	15.7207	7.908	5.90718	6496.59	318.212	52.3231	20.4159	124.163	6.08168	2.12547	0.957271	0.0811247	1.39534	1.91445	796.947	0.14735	0.0124873	0.294685	4.38495	40.622	122.672
19		Qx	Qc	60	9.28037	87.6225	63.2159	450.8	9.3106	0.481561	48.4179	936.123	19.3342	738.771	89.8435	27.5276	8.22286	26.8374	3.26376	11.7991	21.7693	3.62821	4.04287	7356.4	384.371	89.5802	19.1388	82.1208	4.2908	2.8191	1.62769	0.234925	2.11432	5.90459	609.787	0.221262	0.0319348	0.802647	5.50074	31.4701	82.8921
20		Qx	Qc	60	8.45206	79.8018	64.7387	436.8	5.34852	0.248523	81.6674	1757.59	21.5213	1470.91	78.3399	32.7986	18.776	44.8466	2.38851	12.0495	18.9245	4.3256	4.00118	4769.78	358.058	51.4272	13.3213	92.7482	6.96242	2.79491	1.39745	0.176893	1.71586	11.368	650.488	0.292981	0.0370862	2.38333	4.79213	54.3469	136.377
21		Qx	Qx	60	8.17868	77.2206	69.1706	445.4	9.06291	0.591013	49.1454	753.621	15.3345	1774.47	153.83	44.1945	11.5353	40.1514	3.48075	77.6569	22.2177	11.5385	5.03273	8519.22	420.072	10.6379	20.2804	800.837	39.4882	4.19272	0.722191	0.160487	1.92584	3.84648	821.297	0.0847719	0.0188382	0.451506	4.58456	394.13	96.4051
22		Qx	Qx	60	8.00421	75.5733	68.5222	444.8	8.21898	0.528068	54.1187	842.315	15.5642	1008.42	91.6559	32.1251	11.0023	31.3905	2.8531	61.8046	15.4968	1.81686	3.63373	10611	615.024	41.9402	17.253	253.003	14.6643	7.78563	3.24072	0.533533	4.16946	17.9452	562.717	0.305411	0.0502811	1.69118	6.77935	185.636	53.0315
23		Qx	Qx	60	8.75086	82.623	65.9303	445.4	9.61299	0.647327	46.3331	688.06	14.8503	2463.59	151.309	26.4149	16.2818	93.2654	5.72819	57.1028	19.256	26.7383	14.8546	11175.6	418.681	27.8013	26.6924	401.982	15.0598	6.81463	2.0334	0.384697	2.50969	13.7411	748.141	0.181949	0.0344229	1.22956	5.99427	245.119	66.9441
24		Qx	Qx	60	7.42181	70.0745	70.1332	420.7	9.30382	0.542333	45.218	775.723	17.1552	4502.7	185.799	32.9918	24.2343	136.479	5.63166	106.643	25.3092	22.0138	6.59095	11485.8	1006.38	47.1255	11.413	243.727	21.3553	7.6246	1.44532	0.418934	1.98994	20.4347	842.742	0.125836	0.0364741	1.77913	1.97732	161.793	73.3726
25		Qx	Qx	60	8.29314	78.3013	70.9506	436.9	10.2104	0.58205	42.7897	750.622	17.5421	2681.96	140.357	33.5688	19.1081	79.8944	4.18117	60.2931	21.5113	10.8164	4.86131	11059.5	408.042	78.7728	27.1038	140.397	5.17999	6.10822	1.58045	0.170859	1.81538	21.6904	897.035	0.142904	0.0154491	1.96125	4.449	77.5422	81.11
26		Qx	Qd	60	6.98169	65.919	75.8904	424.9	12.5891	0.787383	33.7514	539.636	15.9885	3064.31	291.749	65.0106	10.5032	47.1354	4.48771	98.7208	21.9586	26.1206	15.3566	21228.5	652.474	75.8964	32.5354	279.704	8.5969	5.35288	1.45515	0.181894	2.26068	10.1289	1587.53	0.068547	0.00856838	0.477139	3.46478	70.5287	74.7831
27		Qx	Qd	60	7.04743	66.5397	74.9213	398.4	10.7041	0.613441	37.2194	649.451	17.4493	4418.89	194.255	48.383	22.7479	91.3316	4.01495	146.032	19.9564	25.7899	11.2063	25677.7	1448.77	156.465	17.7238	164.111	9.25938	9.51164	1.50314	0.295699	2.09453	16.3031	1744.54	0.0585387	0.0115158	0.634914	1.44573	60.7909	67.94
28		Qx	Qd	60	7.76739	73.3374	74.4158	417.7	12.4755	0.813186	33.4817	513.658	15.3415	5752.52	177.119	30.989	32.4783	185.631	5.71555	118.403	21.5907	23.2287	21.8885	22097.5	1089.23	147.094	20.2873	150.227	7.40498	12.3997	2.9233	0.341052	4.70164	26.7425	1481.71	0.132291	0.0154339	1.2102	4.31648	84.2975	67.0533
29		Qx	Qd	60	7.01629	66.2457	74.9406	424.1	10.1631	0.810443	41.7295	523.294	12.5402	1865.7	127.438	44.5826	14.6401	41.8481	2.85847	25.567	16.5971	18.329	17.6074	22244.8	1519.19	74.4025	14.6426	298.98	20.4186	4.08103	1.13774	0.173135	1.13774	11.361	1734.21	0.0511464	0.00778314	0.510723	0.748913	54.8508	77.9599
30		Qx	Qd	60	7.81618	73.798	70.9022	428.9	9.94688	0.636099	43.1191	674.266	15.6373	2883.14	127.478	34.6806	22.6168	83.1341	3.67576	118.804	12.465	27.6346	15.7576	17280.6	1186.81	106.388	14.5605	162.43	11.1556	8.45297	1.03242	0.215088	1.59165	7.16055	1450.46	0.0597447	0.0124468	0.414369	1.34112	79.4544	83.9356
31		Qd	Qc	60	8.88184	85.0247	65.8082	446.3	6.9917	0.539432	63.8328	827.352	12.9612	1777.66	72.3886	40.0117	24.5572	44.4286	1.80918	31.3208	39.576	4.06206	6.15112	4022.88	621.289	69.8973	6.47505	57.5541	8.8886	0.914127	0.676454	0.127978	0.566759	3.00472	768.309	0.168152	0.0318125	0.746907	0.91223	13.0781	190.985
32		Qd	Qc	60	9.53091	91.2381	64.1126	463	6.36462	0.507478	72.7459	912.355	12.5417	1010.44	38.5411	35.6314	26.2173	28.3583	1.08166	17.2553	27.3709	3.75485	3.85366	3091.79	203.99	103.554	15.1566	29.8568	1.96989	0.858462	0.429231	0.206031	0.497908	3.6538	404.442	0.138829	0.0666381	1.18178	2.44085	8.29	130.812
33		Qd	Qc	60	8.1234	77.7642	67.7041	459.8	5.99854	0.446295	76.652	1030.26	13.4408	1107.5	50.0707	38.9645	22.1187	28.4234	1.28504	25.745	22.9895	5.77747	6.37929	7537.36	452.746	69.8432	16.6481	107.918	6.48233	0.707154	0.802716	0.229347	0.688042	2.5773	741.402	0.106498	0.0304281	0.341936	1.51971	10.1249	98.3636
34		Qd	Qc	60	9.14228	87.5178	63.8883	478.6	5.97107	0.38266	80.1531	1250.72	15.6041	1674.64	81.9454	52.3984	20.436	31.9597	1.56389	17.4813	19.0578	4.54679	3.77287	4564.36	530.751	84.5292	8.59982	53.9974	6.2789	0.622436	0.501407	0.138319	0.881784	3.53375	423.889	0.109853	0.0303042	0.774205	1.66139	7.36356	92.8694
35		Qd	Qc	60	8.26847	79.153	68.7743	426	8.17674	0.427662	52.099	996.114	19.1196	2270.04	117.056	48.349	19.3927	46.9511	2.42107	20.5974	34.3623	18.8203	5.46397	7656.9	875.551	46.1596	8.74524	165.879	18.9679	3.32138	1.17342	0.13922	1.33253	13.6613	840.199	0.15325	0.0181822	1.78418	1.52194	71.9544	109.731
36		Qd	Qx	60	7.54741	72.2504	70.6704	432.3	8.55035	0.708844	50.5593	609.866	12.0624	1834.58	98.2999	55.8097	18.6631	32.8721	1.76134	27.612	42.2477	3.96072	2.77251	10460.4	789.014	168.193	13.2575	62.1924	4.69111	1.20574	0.930747	0.148073	1.22689	15.5107	1505.41	0.0889785	0.0141557	1.4828	1.55497	7.16878	143.915
37		Qd	Qx	60	7.23506	69.2603	71.7003	439.7	11.1289	0.660621	39.5098	665.586	16.8461	1407.9	122.944	51.9401	11.4516	27.1061	2.36703	46.1901	37.9587	12.0088	12.8369	6937.59	663.281	144.081	10.4595	48.1508	4.60354	1.44722	0.986739	0.416623	2.74094	3.04934	1702.58	0.142231	0.060053	0.439539	4.1324	10.0445	245.413
38		Qd	Qx	60	6.88465	65.9058	71.9658	444.2	8.59836	0.467264	51.661	950.641	18.4015	2547.91	143.075	30.4004	17.8082	83.8116	4.70635	15.0836	33.58	21.1001	42.8434	11518.4	959.41	162.862	12.0057	70.7251	5.89093	6.43318	2.52891	0.19965	2.95039	12.3397	1510.9	0.219553	0.0173331	1.0713	3.07521	39.5008	131.172
39		Qd	Qx	60	7.2509	69.4119	72.7057	465.2	11.4177	0.678087	40.7437	686.048	16.8381	2946.94	236.557	53.39	12.4576	55.1966	4.43074	64.297	53.0685	18.2338	24.0849	4580.84	1024.66	132.49	4.47059	34.5749	7.73385	8.632	2.32312	0.250533	2.96084	7.82226	1232.7	0.507139	0.0546914	1.7076	2.88958	65.1519	269.099
40		Qd	Qx	60	7.79772	74.6465	70.3881	476.2	14.3648	0.849565	33.1506	560.522	16.9084	3333.99	207.698	62.5331	16.0521	53.3156	3.32142	91.9874	20.2621	13.2432	12.0513	7445.17	374.238	218.267	19.8942	34.1104	1.71458	3.5752	1.00947	0.189275	1.53523	8.77383	1262.62	0.135587	0.0254226	1.17846	4.1023	16.3799	169.589
41		Qd	Qd	60	7.78496	74.5244	74.9508	460.2	12.1097	0.786169	38.0025	585.37	15.4034	1366.51	100.198	63.6844	13.638	21.4575	1.57335	121.346	18.805	18.4916	9.87264	12391.9	1385.16	223.449	8.94622	55.4575	6.19899	5.59381	0.919872	0.223753	1.91433	6.4956	1151.67	0.0742314	0.0180563	0.52418	1.38203	25.0339	92.9373
42		Qd	Qd	60	8.21106	78.6033	73.0449	448.7	13.2352	0.811049	33.9021	553.234	16.3186	2883.81	172.287	69.9151	16.7384	41.2474	2.46424	130.989	22.1302	49.0123	10.1826	14345.6	1001.96	145.232	14.3176	98.7771	6.89901	15.2172	2.52078	0.323769	5.36532	21.5378	779.507	0.175718	0.0225693	1.50136	5.35485	104.778	54.3378
43		Qd	Qd	60	7.24696	69.3741	76.9488	435.8	12.2462	0.864236	35.5866	504.26	14.1699	3840.49	257.769	69.7984	14.899	55.0225	3.69304	101.279	20.2725	18.3058	23.6009	26269.2	1568.2	122.143	16.7512	215.069	12.839	17.7249	2.60182	0.867272	3.68591	37.918	2179.38	0.0990443	0.0330148	1.44344	2.35041	145.116	82.9631
44		Qd	Qd	60	7.11262	68.0882	73.2922	432.5	12.5417	0.887614	34.4849	487.262	14.1297	2740.82	193.131	63.9981	14.1915	42.8266	3.01777	104.354	28.1593	28.4354	22.6379	19196.7	1432.12	377.306	13.4043	50.8783	3.79566	12.4208	3.23919	0.862231	4.87044	21.31	1380.45	0.168737	0.0449156	1.11009	3.40085	32.9197	71.9111
45		Qd	Qd	60	7.07161	67.6956	76.0699	440.1	14.5389	1.0604	30.2705	415.031	13.7107	3601.37	248.471	41.0158	14.4941	87.8045	6.05794	174.605	21.756	50.8661	46.5762	21284.3	1202.83	195.823	17.6951	108.691	6.14245	16.8149	3.12535	0.80071	6.56066	39.1304	1447.32	0.146839	0.0376198	1.83847	5.45434	85.868	67.9996
1		Qc	Qc	120	8.12594	76.3117	13.5796	428.4	7.92537	0.296326	54.0543	1445.7	26.7454	548.43	37.8972	7.7643	14.4715	70.6349	4.88095	25.4714	0	0.912767	5.31485	2999.94	806.576	77.2552	3.71935	38.8316	10.4404	0.367003	0.158315	0.00719615	0.215884	0.288088	64.6165	0.0527728	0.00239876	0.0960313	0.267655	4.75054	21.5392
2		Qc	Qc	120	7.42942	69.7706	10.0542	428.8	7.44879	0.466123	57.5664	919.93	15.9803	805.56	35.8187	10.6593	22.49	75.5735	3.36032	16.2129	0	1.11124	6.81849	4401.4	750.457	107.3	5.86497	41.0195	6.99398	0.654678	0.141205	0.0834394	0.134787	0.500382	56.2085	0.0320818	0.0189575	0.113687	0.179606	6.10136	12.7706
3		Qc	Qc	120	7.66528	71.9856	12.3402	424.8	6.96761	0.320543	60.9678	1325.25	21.7369	357	46.0167	10.4377	7.75805	34.2029	4.4087	21.4852	0	0.805519	3.67589	2841.05	781.999	63.8675	3.63306	44.4836	12.2441	0.475877	0.149561	0.0135965	0.0951754	0.0286483	63.7683	0.0526429	0.00478572	0.0100837	0.121708	7.45101	22.4453
4		Qc	Qc	120	7.43153	69.7904	15.4339	431.8	9.81647	0.350386	43.9873	1232.36	28.0162	646.842	60.9213	10.1691	10.6177	63.6086	5.99083	30.361	0	0.688047	7.97668	3882.8	827.443	83.185	4.69253	46.6767	9.94702	0.245811	0.179376	0.0265742	0.0597919	0.531931	94.3327	0.0461975	0.00684407	0.136997	0.0722611	2.95499	24.295
5		Qc	Qc	120	7.97901	74.9318	12.5492	447	6.4495	0.279099	69.3077	1601.58	23.1083	435.829	55.3032	10.9105	7.88072	39.946	5.06883	31.009	0	0.430676	8.92273	1831.35	593.275	69.5611	3.08684	26.3272	8.52883	0.136809	0.109447	0.0136809	0.0684045	0.417979	64.5082	0.0597632	0.0074704	0.228236	0.1153	1.96674	35.2245
6		Qc	Qx	120	7.19868	67.6037	9.4358	427.5	9.35287	0.346163	45.7079	1234.97	27.0187	636.729	91.9882	14.2604	6.92185	44.6502	6.45062	48.3358	0	0.429132	8.84672	3091.16	818.562	46.5865	3.77633	66.3531	17.5708	0.660529	0.138711	0.0132106	0.132106	0.139176	60.6629	0.0448734	0.00427366	0.0450238	0.161388	14.1785	19.6246
7		Qc	Qx	120	7.84867	73.7078	9.68535	458.5	9.35014	0.40568	49.0367	1130.2	23.0481	678.602	69.9971	24.4297	9.69472	27.7778	2.86525	50.0764	0	0.508951	12.6047	4938.2	741.681	62.8945	6.65812	78.5157	11.7925	1.04252	0.253772	0.0137174	0.336076	0.823737	58.2013	0.0513895	0.00277781	0.166809	0.453127	16.5757	11.7859
8		Qc	Qx	120	7.52871	70.703	11.5289	458.8	11.7629	0.419969	39.004	1092.46	28.0089	113.957	23.5037	17.1791	4.84848	6.6335	1.36816	62.7328	0	0.373922	6.19642	4227.88	910.816	112.876	4.64186	37.456	8.06917	0.409349	0.153506	0.0255843	0.0639607	0.849036	71.9573	0.0363079	0.00605132	0.200818	0.0702235	3.62653	17.0197
9		Qc	Qx	120	7.25669	68.1485	11.5328	459.5	11.0395	0.368929	41.6233	1245.5	29.923	683.779	89.2197	25.261	7.66399	27.0686	3.53191	53.9312	0	0.257537	16.5272	4772.34	850.101	88.2384	5.61385	54.0846	9.63414	1.41036	0.309591	0.0825576	0.192634	0.405888	71.9728	0.0648719	0.0172992	0.08505	0.226602	15.9835	15.0812
10		Qc	Qx	120	7.33301	68.8652	11.7931	433.4	11.458	0.369753	37.8253	1172.13	30.9881	541.117	65.7281	11.2046	8.23266	48.294	5.86614	49.4254	0	0.474212	8.07264	3359.04	758.162	186.434	4.4305	18.0173	4.06665	0.307281	0.160321	0.0668002	0.10688	0.211126	58.5486	0.0477281	0.0198867	0.0628531	0.140973	1.6482	17.4302
11		Qc	Qd	120	6.7154	63.0652	10.3381	425.9	11.6262	0.452655	36.6329	940.893	25.6844	1765.29	180.441	24.7968	9.78323	71.1905	7.27679	171.692	4.73795	1.14021	22.9813	5012.55	799.447	104.799	6.27002	47.8303	7.62841	1.85517	0.387648	0.124601	0.145368	1.45855	57.0962	0.0773355	0.0248578	0.29098	0.181836	17.7022	11.3907
12		Qc	Qd	120	6.86302	64.4514	10.3732	426.4	14.2229	0.48983	29.9798	870.507	29.0364	685.812	101.143	12.5042	6.78065	54.8463	8.08865	95.3178	0.487754	0.920082	8.73524	4841.78	851.229	118.259	5.68799	40.9421	7.19799	1.67555	0.222479	0.0695247	0.319814	2.18272	54.1349	0.0459499	0.0143593	0.450809	0.375708	14.1684	11.1808
13		Qc	Qd	120	6.50468	61.0862	9.94123	434.2	11.9591	0.389748	36.3072	1114.05	30.6841	1114.3	113.881	16.3298	9.78478	68.2373	6.97382	79.9243	0	1.14352	12.0123	6473.05	899.999	105.711	7.19229	61.2336	8.51378	1.03424	0.324857	0.0464081	0.218781	1.03371	59.0292	0.0501861	0.00716944	0.159695	0.24309	9.78366	9.11923
14		Qc	Qd	120	6.29972	59.1614	11.0892	438.2	13.5346	0.46189	32.3763	948.71	29.3026	1448.63	147.849	31.3525	9.79804	46.2046	4.7157	194.728	1.24169	1.45233	23.7694	6871.56	1004.93	158.224	6.83786	43.4292	6.35128	2.71278	0.37442	0.0635807	0.303775	0.193508	66.46	0.0544884	0.00925274	0.0281607	0.302285	17.1451	9.67175
15		Qc	Qd	120	7.60908	71.4578	10.6952	395.8	13.4526	0.454405	29.4218	871.03	29.6049	891.742	109.972	16.8618	8.10882	52.8854	6.52196	113.563	0	1.38336	14.4654	4613.15	991.33	205.194	4.65349	22.4819	4.83118	0.890982	0.202496	0.0404992	0.121498	0.739555	58.2329	0.0438954	0.00877908	0.160315	0.12256	4.34214	12.6232
16		Qx	Qc	120	8.03647	75.8779	10.2301	434.6	7.66472	0.354438	56.7014	1226.17	21.625	446.322	58.347	15.2961	7.64944	29.1787	3.81449	23.4239	0	0.742639	8.60131	3679.25	667.94	123.252	5.50836	29.8514	5.41928	0.529647	0.153319	0.0418142	0.0696904	0.411153	59.9778	0.0416712	0.0113649	0.111749	0.104336	4.29725	16.3016
17		Qx	Qc	120	8.23851	77.7855	8.24176	471.1	7.80764	0.32109	60.3383	1467.19	24.3161	245.675	36.7645	12.7895	6.68239	19.209	2.87458	22.5286	0	0.596123	5.28923	3529.95	794.717	109.818	4.44177	32.1437	7.23669	0.40619	0.159812	0.0199766	0.046612	0.168365	63.4226	0.0452732	0.00565915	0.0476962	0.0586523	3.69876	17.967
18		Qx	Qc	120	8.06642	76.1607	12.7053	470.8	8.87563	0.159052	53.0441	2960.04	55.8034	286.571	46.4422	15.0671	6.17048	19.0196	3.08235	54.3459	0	0.432072	5.45076	4425.37	814.137	103.703	5.43566	42.6734	7.85064	0.314358	0.195601	0.0558859	0.0419145	2.25204	72.6613	0.0441998	0.0126285	0.508893	0.0514833	3.03132	16.4192
19		Qx	Qc	120	7.88086	74.4087	17.372	450	9.70859	0.218614	46.3507	2058.43	44.4098	580.661	97.5895	13.3776	5.95003	43.4053	7.29496	10.5012	0	0.517301	10.9235	4112.77	820.685	127.313	5.01139	32.3044	6.4462	0.526043	0.303772	0.170408	0.133363	2.31045	88.9623	0.0738605	0.0414339	0.561775	0.162502	4.13189	21.6307
20		Qx	Qc	120	8.54289	80.6594	11.9266	470.6	5.41352	0.382452	86.9305	1230.48	14.1548	197.72	40.0162	11.1107	4.941	17.7955	3.60159	10.6036	0	0.34306	4.7807	2204.96	696.067	150.877	3.16774	14.6143	4.61346	0.0137148	0.0411444	0.0617166	0.0205722	0.505708	73.5543	0.0186599	0.0279899	0.22935	0.0295549	0.0909003	33.3585
21		Qx	Qx	120	7.38796	69.7548	12.5737	461.7	10.2115	0.450313	45.2136	1025.29	22.6765	882.795	165.238	23.7123	5.34256	37.2294	6.96846	69.1147	1.40778	0.868863	16.2774	4291.58	850.944	105.122	5.04332	40.8249	8.09485	0.654428	0.241854	0.0142267	0.0782468	0.374702	76.229	0.0563554	0.00331503	0.087311	0.091953	6.22544	17.7625
22		Qx	Qx	120	7.84427	74.0633	13.3761	461.9	8.69792	0.324115	53.1046	1425.11	26.8359	767.691	112.298	7.87651	6.8362	97.4659	14.2573	55.6241	6.44861	0.955776	9.12017	4374.28	1138.68	130.068	3.84153	33.6307	8.75451	0.844781	0.260474	0.042239	0.0703984	2.75898	79.6815	0.0595467	0.00965623	0.630727	0.0618246	6.49492	18.2159
23		Qx	Qx	120	7.51438	70.9485	13.4417	457.1	9.54961	0.407387	47.8658	1122.03	23.4411	703.037	141.191	23.4857	4.97934	29.9346	6.01176	45.1112	3.59193	1.37	17.7294	3932.3	709.657	99.4596	5.54112	39.5366	7.13513	0.755014	0.342553	0.0978722	0.405471	1.56138	67.7656	0.0871127	0.0248893	0.397066	0.571362	7.59117	17.2331
24		Qx	Qx	120	7.72563	72.9431	12.5988	452.8	10.4313	0.310219	43.4077	1459.62	33.6257	322.566	163	7.76823	1.97894	41.5238	20.9829	83.1815	0	0.610361	10.3872	4360.18	833.221	195.167	5.23292	22.3407	4.26927	0.551723	0.268788	0.268788	0.127321	2.07164	68.3561	0.0616461	0.0616461	0.475127	0.152805	2.82692	15.6774
25		Qx	Qx	120	7.73496	73.0312	10.0193	440.4	10.2716	0.569506	42.8756	773.301	18.0359	874.981	79.5331	11.991	11.0015	72.9697	6.63273	47.0286	8.37191	1.07919	8.11029	3320.39	789.173	155.627	4.20743	21.3356	5.07094	2.33144	0.420763	0.082773	0.248319	1.78766	69.9611	0.126721	0.0249287	0.538388	0.314657	14.981	21.0701
26		Qx	Qd	120	7.23907	68.3491	12.213	412.4	11.7168	0.266933	35.1972	1544.96	43.8943	908.458	83.5094	14.6578	10.8785	61.9776	5.69725	79.9638	8.47197	1.7818	11.5649	4516.58	783.093	196.354	5.76761	23.0022	3.98817	1.07324	0.182249	0.155249	0.236249	0.455118	78.9672	0.0403511	0.0343732	0.100766	0.301687	5.46586	17.4839
27		Qx	Qd	120	6.58916	62.2129	12.9064	415.6	11.8409	0.423297	35.0985	981.816	27.9731	1068.68	150.284	16.349	7.11111	65.3668	9.1922	129.969	6.83108	2.08348	21.8594	6389.22	827.253	241.61	7.72341	26.4444	3.42392	1.36706	0.648655	0.0557983	0.474285	4.96729	65.7927	0.101523	0.0087332	0.777449	0.573326	5.65813	10.2975
28		Qx	Qd	120	6.46385	61.0297	10.4115	414.5	13.8212	0.414184	29.9902	1000.76	33.3697	1034.31	141.35	10.8426	7.31733	95.393	13.0366	92.3543	5.7739	1.75201	25.2553	4708.58	804.111	220.671	5.85564	21.3376	3.64393	1.88337	0.316186	0.103104	0.426164	1.52071	64.0197	0.067151	0.0218971	0.322966	0.529982	8.53474	13.5964
29		Qx	Qd	120	6.66536	62.9323	11.6857	435.8	10.6848	0.405639	40.787	1074.35	26.3406	1059.69	123.596	12.1022	8.57386	87.5622	10.2127	19.1752	9.97977	1.97563	24.7914	6180.69	909.818	222.558	6.79333	27.7711	4.088	1.26253	0.51904	0.0701405	0.533068	1.09364	76.702	0.0839776	0.0113483	0.176944	0.585906	5.6728	12.4099
30		Qx	Qd	120	6.85362	64.7098	10.5162	426.3	11.3888	0.556648	37.4316	765.834	20.4596	979.306	113.855	9.80759	8.60133	99.8519	11.6089	105.736	10.0255	1.90703	22.4049	4420.24	816.666	227.437	5.41254	19.435	3.59073	1.85284	0.347802	0.12015	0.354126	3.30441	68.0449	0.0786841	0.0271818	0.747563	0.433624	8.1466	15.3939
31		Qd	Qc	120	8.51993	81.5601	11.1498	454	7.78722	0.364268	58.3007	1246.33	21.3777	266.848	67.2105	3.29895	3.97033	80.8889	20.3733	24.117	0	0.912708	14.1635	2816.8	724.973	155.604	3.88539	18.1024	4.65909	0.325456	0.118702	0.0197836	0.085729	0.541903	63.1016	0.0421406	0.00702343	0.192382	0.118251	2.09156	22.4018
32		Qd	Qc	120	8.23676	78.8493	11.4628	470.6	6.86913	0.331212	68.5094	1420.84	20.7394	231.799	50.4383	8.58242	4.5957	27.0085	5.87692	13.2866	0	0.693196	9.94681	2870.77	744.362	160.183	3.85669	17.9218	4.64695	0.219554	0.150943	0.0274443	0.171527	3.23826	67.8449	0.0525793	0.00955988	1.12801	0.230434	1.37065	23.633
33		Qd	Qc	120	8.21957	78.6848	11.3845	457.9	6.45755	0.331669	70.9093	1380.59	19.4698	199.288	50.3061	11.2313	3.96152	17.744	4.47909	18.279	0	0.672598	10.9324	3781.38	729.172	168.221	5.18586	22.4786	4.3346	0.378966	0.23159	0.0561431	0.168429	6.52104	63.9242	0.0612448	0.0148472	1.72451	0.230987	2.25278	16.905
34		Qd	Qc	120	8.04139	76.9791	12.338	459.1	6.21425	0.209645	73.8785	2189.89	29.6418	169.731	47.8465	7.02334	3.5474	24.1667	6.8125	14.6843	0	0.735256	7.24282	2988.92	719.474	153.144	4.15431	19.517	4.69801	0.281539	0.175962	0.0915001	0.281539	2.32836	71.2028	0.0588714	0.0306131	0.778997	0.391312	1.83839	23.8222
35		Qd	Qc	120	8.36261	80.0541	11.2438	445.8	9.02032	0.226787	49.4218	1965.72	39.7744	181.549	55.9379	10.0894	3.24554	17.9941	5.54425	15.86	4.50896	0.479914	9.06256	4133.84	673.579	125.809	6.13712	32.858	5.35398	0.77252	0.317285	0.0620775	0.206925	0.988263	67.0295	0.0767531	0.0150169	0.239067	0.307202	6.14041	16.2148
36		Qd	Qx	120	7.2713	69.6072	9.5776	402.2	8.69728	0.390999	46.2443	1028.65	22.2437	1010.05	133.969	11.4608	7.53943	88.1313	11.6894	20.709	1.99695	1.46515	23.8332	4710.51	748.648	174.03	6.29202	27.0672	4.30183	0.932002	0.254792	0.0335252	0.301727	6.56942	61.1396	0.0540901	0.00711711	1.39463	0.403029	5.3554	12.9794
37		Qd	Qx	120	7.14079	68.3578	9.23003	411.6	11.04	0.377544	37.2825	1090.2	29.2417	667.558	126.98	8.80486	5.25719	75.817	14.4216	35.1045	6.90577	1.06824	25.9398	4621.62	442.602	159.503	10.4419	28.9751	2.77488	0.376365	0.217895	0.00660289	0.151866	0.584327	63.3816	0.047147	0.0014287	0.126433	0.343122	2.35961	13.7142
38		Qd	Qx	120	6.7606	64.7183	8.46304	397.4	8.53147	0.583539	46.5805	681.017	14.6202	1186.44	179.51	13.251	6.60933	89.5361	13.5469	12.8211	6.34674	2.2621	34.7356	4783.09	830.465	154.734	5.75953	30.9116	5.36704	0.691504	0.272612	0.0797889	0.292559	0.210148	51.4822	0.0569951	0.0166815	0.0439356	0.352284	4.46898	10.7634
39		Qd	Qx	120	7.39286	70.7709	9.20276	417	12.4583	0.348249	33.4717	1197.42	35.7741	690.713	120.379	10.5305	5.7378	65.5914	11.4315	57.8673	3.52434	1.13586	21.3583	2994.26	783.639	180.288	3.82097	16.6082	4.34661	0.663892	0.212445	0.0663892	0.179251	0.489596	53.6278	0.0709509	0.0221722	0.163511	0.228741	3.68241	17.9102
40		Qd	Qx	120	8.03876	76.954	8.47295	423.8	14.516	0.336517	29.1954	1259.37	43.1359	1407.8	194.694	11.708	7.23085	120.242	16.6291	68.0707	18.8606	3.35276	33.3786	2413.61	767.669	175.322	3.14408	13.7667	4.37863	1.04225	0.297785	0.108285	0.426374	4.90547	54.4337	0.123377	0.0448645	2.03242	0.555414	5.94477	22.5528
41		Qd	Qd	120	7.57638	72.5276	10.8622	429.3	12.3518	0.576269	34.7561	744.964	21.434	1155.32	172.382	14.4925	6.70212	79.7189	11.8946	89.7959	8.16294	2.38995	25.2745	6320.65	969.043	304.549	6.52257	20.7541	3.18189	1.56444	0.256357	0.0985989	0.243211	1.35731	65.6322	0.0405587	0.0155995	0.214742	0.25098	5.13689	10.3838
42		Qd	Qd	120	6.68287	63.9742	9.77517	419.8	13.4878	0.471134	31.1244	891.042	28.6284	2196.22	229.629	13.5923	9.5642	161.578	16.8941	96.9315	8.8498	3.71565	33.7055	5268.67	912.651	265.158	5.77293	19.8699	3.44191	1.78057	0.334694	0.174041	0.227592	5.93789	55.3494	0.0635254	0.0330332	1.12702	0.249375	6.71513	10.5054
43		Qd	Qd	120	6.87879	65.8497	10.46	422.6	13.0676	0.395286	32.3395	1069.1	33.0586	1754.64	226.313	18.0892	7.75314	96.9992	12.5109	77.9851	12.3235	3.1579	47.4456	6206.26	943.565	258.016	6.57746	24.0537	3.657	1.37744	0.362839	0.114227	0.295647	2.71828	54.3949	0.0584634	0.0184051	0.43799	0.313329	5.3386	8.76452
44		Qd	Qd	120	6.77326	64.8395	11.9497	422.2	13.4005	0.408436	31.5062	1033.7	32.8094	1806.97	198.012	12.6372	9.12559	142.989	15.669	88.7006	8.88962	3.73669	58.8719	5196.42	857.072	250.983	6.063	20.7043	3.41486	3.25953	0.614502	0.354007	0.400762	2.50511	69.6929	0.118255	0.0681251	0.482084	0.467595	12.9871	13.4117
45		Qd	Qd	120	6.66317	63.7857	11.9266	413.6	14.798	0.371932	27.9498	1112.03	39.7867	1294.25	193.253	14.6819	6.69718	88.1526	13.1627	134.445	7.07562	2.90764	45.7704	6011.66	870.863	256.278	6.90311	23.4576	3.39812	1.28263	0.235037	0.10073	0.214891	2.10827	58.9815	0.0390968	0.0167558	0.350697	0.246756	5.00484	9.81118
1		Qc	Qc	270	6.58336	61.8251	5.91446	404.1	7.92124	0.208781	51.0147	1935.52	37.9405	2496.35	134.211	18.5705	18.6002	134.425	7.2271	27.594	54.9234	5.58637	20.2022	5757.47	530.463	58.3896	10.8537	98.6045	9.08489	1.56874	0.947416	0.0881317	0.0969449	0.355145	52.7811	0.164554	0.0153074	0.0616842	0.182755	26.8669	9.16741
2		Qc	Qc	270	7.37811	69.2887	5.02734	395.8	5.84514	0.258218	67.7144	1532.82	22.6365	1560.09	106.108	4.29693	14.7029	363.071	24.6939	16.9759	52.0141	3.85846	18.2024	5204.45	338.837	62.2262	15.3597	83.6376	5.44525	1.0658	0.77402	0.052682	0.0162098	0.259363	42.5885	0.148723	0.0101225	0.0498348	0.0478396	17.1278	8.1831
3		Qc	Qc	270	6.89365	64.7391	5.35985	414.2	8.91073	0.212298	46.4833	1951.03	41.9726	2095.64	123.73	8.39417	16.9372	249.654	14.74	27.2146	52.4267	4.2841	24.9683	5632.47	488.841	105.591	11.5221	53.3422	4.62957	0.856368	0.63388	0.00419788	0.0839577	0.208965	51.1897	0.11254	0.000745301	0.0371001	0.171748	8.11023	9.08834
4		Qc	Qc	270	7.8761	73.9654	6.81971	392.4	10.1501	0.343261	38.6598	1143.15	29.5696	2611.73	276.385	6.78445	9.44961	384.959	40.738	34.8139	45.5064	4.66998	22.9478	5449.25	626.36	206.269	8.69987	26.4182	3.03662	1.34656	0.711465	0.0241175	0.196959	0.24773	49.686	0.130562	0.00442583	0.0454613	0.314451	6.52818	9.11795
5		Qc	Qc	270	8.15175	76.5541	6.92416	384.8	10.0655	0.303225	38.2295	1269.03	33.195	1499.39	220.53	21.177	6.79906	70.8028	10.4136	32.8118	57.0184	3.50361	22.618	6216.41	840.85	61.381	7.39301	101.276	13.6989	1.49107	0.685551	0.0214235	0.149964	0.20313	47.2895	0.110281	0.00344628	0.0326765	0.178349	24.2921	7.60721
6		Qc	Qx	270	6.16654	57.9107	6.9888	406.4	9.32236	0.393149	43.5941	1033.7	23.712	2728.99	169.561	26.4083	16.0945	103.338	6.42073	58.2678	7.54903	7.65536	26.3817	6735.21	665.999	111.312	10.1129	60.5073	5.98315	2.44397	1.59501	0.0300137	0.291562	0.325234	44.9099	0.236817	0.00445624	0.0482887	0.437781	21.956	6.66792
7		Qc	Qx	270	7.02182	65.9427	6.92497	394.1	12.6757	0.341557	31.0911	1153.83	37.1114	2629.65	474.797	24.1709	5.53847	108.794	19.6433	56.5798	80.0465	6.22522	35.492	6634.17	560.692	305.887	11.8321	21.6883	1.833	6.28702	2.59556	0.0665528	0.638907	0.304999	52.8118	0.391241	0.0100318	0.0459739	1.1395	20.5534	7.96057
8		Qc	Qx	270	6.14065	57.6676	8.37763	417.6	9.67566	0.273136	43.1599	1528.91	35.4243	1756.35	153.223	22.912	11.4627	76.6565	6.68746	58.5506	14.574	5.54932	50.014	10448.2	1066.81	284.422	9.79386	36.7349	3.75081	1.62225	1.07464	0.0452913	0.424091	0.351357	51.24	0.102854	0.00433484	0.0336285	0.397531	5.70368	4.90419
9		Qc	Qx	270	6.5106	61.1418	7.88963	408.2	13.2896	0.392477	30.7158	1040.06	33.8608	1801.97	146.476	26.2772	12.3021	68.5755	5.57428	68.5697	9.3127	4.76992	25.1131	7192.6	917.29	339.886	7.84113	21.1618	2.69882	1.76645	1.30392	0.0220256	0.233472	0.302817	58.8613	0.181286	0.00306226	0.0421013	0.254523	5.1972	8.18359
10		Qc	Qx	270	6.96211	65.382	8.78912	387.4	12.1067	0.417049	31.9987	928.908	29.0295	1507.88	343.744	23.8154	4.38663	63.3152	14.4337	54.9171	133.632	5.42374	34.0571	8753.61	852.944	349.958	10.2628	25.0133	2.43727	1.57194	0.701989	0.0172267	0.120587	0.398136	49.6022	0.0801942	0.00196796	0.0454825	0.141377	4.49179	5.66649
11		Qc	Qd	270	5.54714	52.0939	6.14222	390.3	14.5948	0.512227	26.7425	761.968	28.4928	4036.06	372.942	16.8542	10.8222	239.469	22.1275	169.623	132.309	12.785	63.8849	12522.1	1973.78	435.788	6.34419	28.7343	4.52923	5.13155	1.71493	0.158708	0.599562	0.355303	53.4489	0.136952	0.0126742	0.0283742	0.303763	11.7753	4.26838
12		Qc	Qd	270	5.94926	55.8703	6.57891	394.3	12.7924	0.453439	30.823	869.576	28.2119	3601.43	302.472	22.1997	11.9066	162.229	13.6251	104.732	69.3425	11.9282	35.6388	18748.7	2563.81	403.045	7.31284	46.5177	6.3611	3.81085	1.39183	0.0444673	0.417993	0.263515	46.3969	0.0742359	0.00237175	0.0140551	0.163036	9.45515	2.47467
13		Qc	Qd	270	5.36963	50.4269	7.88689	406.3	15.5533	0.684951	26.1231	593.181	22.7071	2749.41	264.391	25.5823	10.399	107.473	10.335	80.8646	79.9946	9.17699	72.4347	7450.26	768.027	603.067	9.70052	12.354	1.27354	2.00938	1.48651	0.0821037	0.354342	0.317538	55.6917	0.199524	0.0110202	0.0426211	0.461367	3.33194	7.47514
14		Qc	Qd	270	5.54983	52.1191	5.74608	407.7	14.5627	0.57846	27.9961	704.803	25.175	2855.51	302.356	23.5226	9.44419	121.394	12.8538	199.154	61.1507	8.15342	43.9333	4512.28	639.019	366.194	7.06126	12.3221	1.74503	2.47458	1.06625	0.044427	0.177708	0.336994	52.2928	0.236299	0.0098458	0.0746837	0.278095	6.75757	11.589
15		Qc	Qd	270	5.25641	49.3636	6.57837	355	15.4089	0.651322	23.0386	545.045	23.6579	2127	206.373	14.1161	10.3066	150.679	14.6197	133.787	19.1206	7.45759	58.2729	8256.37	980.876	496.696	8.41734	16.6226	1.9748	2.97241	2.95951	0.0860322	0.335526	0.305898	49.0285	0.358451	0.0104201	0.03705	0.342067	5.98438	5.93826
16		Qx	Qc	270	7.0058	66.1466	7.00036	415.6	11.0391	0.336714	37.6478	1234.28	32.7849	1391.71	116.034	20.4188	11.994	68.1582	5.68271	27.3785	39.204	3.82073	29.583	4899.42	564.253	259.683	8.68301	18.8669	2.17285	1.9015	1.12117	0.0448468	0.179387	0.584681	53.032	0.228837	0.0091535	0.119337	0.31792	7.3224	10.8241
17		Qx	Qc	270	7.59983	71.7553	7.49333	426.7	10.189	0.250858	41.8786	1700.96	40.6165	998.498	93.1428	20.5607	10.7201	48.5634	4.53014	28.1607	7.03568	3.94425	11.1532	5251.78	322.667	118.635	16.2762	44.2685	2.71983	1.87141	0.625271	0.0176133	0.114486	0.313131	51.5683	0.119059	0.00335377	0.0596238	0.354813	15.7746	9.81921
18		Qx	Qc	270	6.96285	65.7411	6.90405	412.9	10.3828	0.325859	39.7678	1267.11	31.8628	1453.93	95.2416	12.3274	15.2658	117.943	7.726	64.357	4.415	4.62777	20.4925	4705.89	350.687	107.028	13.4191	43.969	3.2766	1.12667	0.794785	0.00436695	0.15721	0.269139	55.7445	0.168891	0.000927975	0.0571919	0.448292	10.5269	11.8457
19		Qx	Qc	270	6.36091	60.0578	6.19282	420.3	10.5178	0.295504	39.961	1422.31	35.5926	2252.7	116.969	10.4735	19.2589	215.086	11.1681	10.3832	8.31522	6.19669	35.4456	3730.16	581.777	163.443	6.41167	22.8224	3.55952	1.72289	0.922356	0.012569	0.17838	0.381583	45.4185	0.24727	0.00336956	0.102297	0.306613	10.5413	12.176
20		Qx	Qc	270	6.76889	63.9098	7.7683	432.4	10.1509	0.360908	42.5974	1198.09	28.1258	1732.28	92.4889	12.9798	18.7296	133.459	7.12559	10.4831	27.0137	4.75559	6.77794	5016.19	410.536	73.2147	12.2186	68.5135	5.60729	2.48833	1.17432	0.0480204	0.218274	0.393225	49.5452	0.234105	0.00957307	0.0783911	0.531681	33.9867	9.87706
21		Qx	Qx	270	5.70641	53.8782	9.70019	430.9	13.912	0.57964	30.9732	743.393	24.0012	1990.53	152.304	10.5207	13.0695	189.201	14.4766	70.6678	8.56305	5.9716	52.9698	6905.47	678.035	199.396	10.1845	34.6319	3.40044	2.32321	1.41413	0.0688699	0.367306	0.272084	52.1605	0.204784	0.00997324	0.0394012	0.541722	11.6512	7.55351
22		Qx	Qx	270	6.56082	61.9452	7.92621	397.6	11.1476	0.356878	35.667	1114.1	31.2363	2027.43	173.715	17.123	11.671	118.404	10.1452	55.0061	26.1803	6.92852	20.9046	4216.43	857.909	192.382	4.91478	21.9169	4.45939	2.53887	1.27164	0.0441543	0.136878	0.282593	62.3275	0.301593	0.010472	0.0670219	0.159549	13.197	14.7821
23		Qx	Qx	270	6.02652	56.9006	8.27902	438.8	12.9668	0.361374	33.8401	1214.25	35.882	2908.13	260.167	13.351	11.1779	217.82	19.4867	53.6766	17.4601	8.58788	33.797	5109.7	1020.71	208.224	5.00603	24.5394	4.90198	3.36906	1.42943	0.0791686	0.17593	0.312771	60.1402	0.279749	0.0154938	0.0612112	0.172361	16.18	11.7698
24		Qx	Qx	270	6.5924	62.2434	7.64337	423.5	9.15764	0.239236	46.2455	1770.22	38.2787	2450.09	169.917	15.0897	14.4193	162.368	11.2605	94.9122	10.4636	7.57706	37.9497	5553.42	527.31	125.483	10.5316	44.2565	4.20226	1.99477	0.803262	0.120489	0.124952	0.275032	61.3619	0.144643	0.0216964	0.0495247	0.236961	15.8968	11.0494
25		Qx	Qx	270	6.21049	58.6376	7.9845	413.8	9.75445	0.318962	42.4217	1297.33	30.5819	2029.79	118.278	16.7292	17.1611	121.332	7.07019	56.6755	6.90717	5.74676	20.238	6189.15	559.345	146.432	11.065	42.2665	3.81984	3.3816	1.05675	0.341758	0.206853	0.394395	47.4473	0.170742	0.0552188	0.0637236	0.369813	23.0934	7.66621
26		Qx	Qd	270	5.88313	55.5467	4.93728	406.6	16.6245	0.874118	24.4579	465.155	19.0186	5263.1	408.93	16.0087	12.8704	328.764	25.5442	85.8871	75.1922	33.7889	123.113	3761.09	555.134	724.151	6.77511	5.1938	0.7666	5.89259	2.70112	0.191156	0.361534	0.453119	50.0095	0.718173	0.0508246	0.120475	0.651256	8.13725	13.2965
27		Qx	Qd	270	5.90868	55.788	7.2133	397.7	11.2896	0.355903	35.2272	1117.44	31.721	3098.91	247.849	32.7297	12.5033	94.6819	7.57258	135.81	83.6596	12.632	124.783	6485.38	897.958	523.584	7.22236	12.3865	1.71502	3.83208	1.84621	0.170218	0.83363	0.310374	50.7773	0.284672	0.0262464	0.0478575	0.928362	7.31894	7.8295
28		Qx	Qd	270	5.43724	51.3368	5.81333	397.7	12.766	0.644616	31.153	616.956	19.8041	4490.68	251.682	12.6067	17.8427	356.213	19.9641	108.931	45.102	14.2175	110.346	5220.52	563.722	338.369	9.26081	15.4285	1.666	4.68996	2.3319	0.213576	0.675598	0.227302	55.4661	0.44668	0.0409109	0.0435402	1.19846	13.8605	10.6246
29		Qx	Qd	270	5.71545	53.9635	7.02842	410.8	12.1629	0.747176	33.7749	549.803	16.2785	4198.36	214.503	22.2851	19.5725	188.393	9.62539	21.9876	14.9595	13.951	70.6653	2864.13	599.797	515.131	4.77517	5.56001	1.16436	2.84275	2.21201	0.22209	0.413087	0.421156	50.2618	0.772315	0.0775416	0.147045	0.688711	5.51849	17.5487
30		Qx	Qd	270	5.68024	53.6312	7.93051	426.4	13.5934	0.775795	31.3681	549.629	17.5219	4300.67	239.088	21.2821	17.9878	202.079	11.2342	111.676	21.5222	13.6138	59.7791	3074.91	660.435	536.917	4.65588	5.72697	1.23005	2.31912	2.2003	0.0860453	0.278623	0.456489	47.3061	0.715566	0.027983	0.148456	0.421877	4.31933	15.3846
31		Qd	Qc	270	7.03254	67.3215	5.76215	401	10.3493	0.485836	38.7465	825.382	21.3021	1199.13	139.95	16.4834	8.56824	72.7476	8.49038	28.5019	43.8638	4.52431	57.8367	1698.71	245.053	201.624	6.93202	8.42517	1.2154	1.09843	0.646622	0.0704653	0.265281	0.393017	49.5284	0.380654	0.0414815	0.231361	1.08254	5.44792	29.1564
32		Qd	Qc	270	7.30396	69.9198	6.93566	394.3	8.45496	0.373168	46.6354	1056.63	22.6572	2339.47	113.769	20.4881	20.5632	114.187	5.55296	14.1493	6.65629	6.17704	22.485	3063.18	474.075	167.722	6.46138	18.2634	2.82655	1.48823	0.783276	0.065273	0.134898	0.340393	55.8419	0.255707	0.0213089	0.111124	0.284549	8.87315	18.23
33		Qd	Qc	270	7.07967	67.7728	8.00208	433.4	8.96472	0.415274	48.3451	1043.65	21.5875	1244.4	90.8942	23.7431	13.6907	52.4111	3.82824	22.6556	8.48456	3.66752	15.6143	2819.39	281.324	139.96	10.0219	20.1442	2.01003	0.752599	0.585855	0.0450658	0.139704	0.277744	47.4934	0.207795	0.0159842	0.098512	0.496594	5.37722	16.8452
34		Qd	Qc	270	7.34739	70.3356	7.46961	430.7	9.64276	0.476867	44.6656	903.186	20.2211	1409.76	105.191	19.0189	13.402	74.1243	5.53085	14.3347	5.36398	3.86826	23.0161	3034.44	325.907	147.985	9.31078	20.5051	2.20229	0.87575	0.86686	0.031118	0.297844	0.347739	54.4236	0.285673	0.0102549	0.114597	0.913894	5.91783	17.9353
35		Qd	Qc	270	7.4099	70.9339	7.03782	375.6	13.309	0.622525	28.2216	603.349	21.379	1383.66	120.461	25.93	11.4864	53.3614	4.6456	19.1556	54.946	4.04175	25.9027	2299.56	178.323	156.153	12.8955	14.7264	1.14198	0.996595	1.20733	0.030732	0.215124	0.333018	47.5872	0.525025	0.0133643	0.144818	1.20637	6.38217	20.694
36		Qd	Qx	270	6.53297	62.5392	6.00336	434.2	7.87947	0.482706	55.1052	899.512	16.3235	2272.38	130.181	24.1091	17.4555	94.2541	5.39967	23.1941	7.2891	5.97811	32.2634	13062	964.616	163.95	13.5412	79.6711	5.88362	1.59962	0.885812	0.0301004	0.292404	0.366945	56.051	0.0678158	0.00230442	0.0280925	0.30313	9.75679	4.29113
37		Qd	Qx	270	7.0179	67.1814	6.45735	401.9	10.2478	0.475368	39.2182	845.451	21.5576	2109.67	165.681	10.0976	12.7333	208.928	16.408	39.7235	19.5128	6.6222	47.5813	13666.8	872.981	129.634	15.6553	105.426	6.73419	1.26862	0.687704	0.0384431	0.213573	0.293628	57.4733	0.0503194	0.00281289	0.0214849	0.244647	9.78616	4.20534
38		Qd	Qx	270	6.38799	61.1514	7.20776	433	8.24214	0.301109	52.5349	1438.02	27.3726	962.526	119.341	20.1674	8.06536	47.7268	5.9175	13.5752	8.26556	4.45482	18.101	10405.2	538.364	189.241	19.3274	54.9839	2.84486	1.03634	0.813332	0.034982	0.0874551	0.310957	50.7618	0.0781659	0.00336198	0.0298848	0.162446	5.47631	4.8785
39		Qd	Qx	270	7.06858	67.6665	6.829	410.9	9.8879	0.358267	41.5559	1146.91	27.5992	3689.54	271.836	40.7687	13.5727	90.4993	6.66775	53.3665	12.3218	6.38372	54.0374	16851.3	582.288	515.421	28.9398	32.6942	1.12973	1.35003	1.68645	0.0345055	0.293296	0.337393	58.6646	0.100079	0.00204764	0.0200218	0.503696	2.61927	3.48131
40		Qd	Qx	270	6.76502	64.7606	7.07545	405.1	9.14116	0.634753	44.316	638.201	14.4011	2797.1	358.965	33.905	7.79215	82.4984	10.5874	77.2694	17.2748	9.23148	69.9752	11420.1	329.733	297.718	34.6346	38.3589	1.10753	0.90214	1.18656	0.0222202	0.137765	0.421369	47.6861	0.103901	0.0019457	0.036897	0.417809	3.03018	4.17562
41		Qd	Qd	270	5.47886	52.4483	4.00904	412.9	10.609	0.611458	38.9197	675.271	17.3504	3536.7	183.399	37.3057	19.2843	94.8034	4.9161	105.571	19.3783	13.1427	53.5902	12737.4	970.541	554.827	13.124	22.9574	1.74927	1.94106	1.26963	0.0854556	0.541219	0.337609	47.5116	0.0996773	0.00670905	0.0265054	0.557647	3.4985	3.7301
42		Qd	Qd	270	5.74638	55.0093	4.49096	395.4	11.2262	0.407572	35.2212	970.135	27.5441	3918.55	241.589	22.8221	16.2199	171.7	10.5858	113.96	17.3214	13.8363	52.8615	14119	1148.12	551.05	12.2975	25.622	2.08352	3.18706	1.48814	0.0716667	0.505883	0.319774	41.346	0.1054	0.0050759	0.0226485	0.440617	5.78361	2.92839
43		Qd	Qd	270	6.24058	59.7403	5.2364	405.3	7.53147	0.582031	53.8142	696.354	12.94	3720.06	203.343	29.2888	18.2945	127.013	6.94266	88.113	9.46763	18.7237	56.8719	12587.1	865.024	566.458	14.5512	22.2207	1.52708	2.12898	1.03698	0.0677211	0.355536	0.250824	40.7691	0.0823843	0.0053802	0.0199271	0.411013	3.75841	3.23896
44		Qd	Qd	270	5.7353	54.9033	6.92093	409.8	11.9979	0.621644	34.1559	659.22	19.3003	4076.55	222.928	35.7258	18.2864	114.107	6.23997	96.0054	16.7848	16.5266	58.6305	14708.6	1210.87	501.435	12.1472	29.3331	2.4148	3.4499	1.83237	0.0968837	0.513905	0.269595	44.7419	0.124578	0.00658686	0.018329	0.424411	6.88006	3.04188
45		Qd	Qd	270	5.77648	55.2974	5.5459	400.5	10.9938	0.956008	36.4297	418.93	11.4997	3638.83	231.424	30.637	15.7236	118.772	7.55375	164.128	28.1309	13.6981	53.3884	18023.9	1570.79	383.215	11.4744	47.0333	4.09899	2.01209	1.76997	0.0960127	0.346481	0.277066	41.4716	0.0982016	0.00532698	0.0153722	0.220577	5.25056	2.30093
		Sitio	Material	Tiempo (d)	MR LC	%MR	Humedad	C	N	P	C:N	C:P	N:P	COD	NOD	POD	COD:NOD	COD:POD	NOD:POD	Fenoles sol	NH4	NO3	PO4	CMIC	NMIC	PMIC	CMIC:NMIC	CMIC:PMIC	NMIC:PMIC	PHO	BGLU	CBS	NAG	PPO	DHG	SEA BG	SEA CBH	SEA POX	SEA NAG	SEA PHO	SEA DHG
			Qc	1	10.6484	100	0	488.8	7.26971	0.212225	67.9131	2316.64	34.5865	2932.88	76.5905	25.673	38.2943	125.77	3.26308	177.385	13.3131	2.95353	21.9805
			Qx	1	10.5913	100	0	471.467	8.30966	0.256701	56.7764	1928.27	33.9636	6530.26	183.948	32.9905	37.4691	205.184	5.92492	417.46	32.1286	3.69451	42.0788
			Qd	1	10.4462	100	0	469.9	10.3481	0.255911	45.5235	1846.6	40.5161	8721.47	310.147	40.7275	28.0936	216.526	7.70285	565.434	54.1017	9.09916	65.0016
		Qc	Qc	30	9.40135	88.2892	53.9748	452.64	7.26898	0.288326	63.5955	1609.71	25.5767	1069.27	174.232	32.8867	6.38354	39.192	6.55915	41.2285	0.897228	3.2976	8.72996	3086.84	213.325	123.082	15.3117	29.5085	2.20018	5.67148	3.26848	0.221936	1.58404	15.2109	294.66	1.11643	0.0756015	5.41443	7.46133	52.2467	102.492
		Qc	Qx	30	8.20006	77.0078	62.405	459.76	9.79682	0.433868	48.4738	1112.67	22.7983	2202.08	211.632	29.9601	12.2188	120.877	10.7805	99.716	16.5405	5.98598	13.7062	6247.77	631.096	382.861	9.98429	33.0753	3.21736	25.5631	7.69136	0.89673	4.42736	22.7009	437.474	1.59192	0.193887	4.78519	8.12311	74.6177	109.551
		Qc	Qd	30	8.48212	79.6566	63.2466	435.02	8.84581	0.583155	50.3187	768.501	15.8759	3603.01	257.63	48.1766	13.9535	83.1542	5.95025	223.613	3.4718	7.82225	11.675	9828.73	924.76	541.872	11.879	19.7728	1.70922	38.358	11.8394	1.46242	7.28179	42.5526	505.453	1.2864	0.156628	4.6997	7.97349	70.6259	139.377
		Qx	Qc	30	9.42681	89.0051	49.177	451.58	7.39039	0.310619	64.2725	1496.27	24.5755	1024.84	169.254	34.4119	6.73847	31.5005	4.88378	66.7314	0.832603	2.72476	4.93245	4706.3	235.406	186.924	23.6569	26.9052	1.31147	9.439	5.15526	0.699283	2.01667	14.1215	240.532	1.40633	0.192834	3.83292	9.38787	55.9994	123.263
		Qx	Qx	30	8.35836	78.9171	52.8541	454.42	8.46391	0.605698	53.7433	768.463	14.2293	2636.39	178.981	67.1537	15.3092	43.7022	2.87559	109.96	14.3051	3.94264	3.66124	5514.12	571.383	258.663	9.89782	23.9801	2.38891	21.4741	9.05665	1.56992	4.91551	22.454	283.993	1.70589	0.297769	4.22988	9.1665	106.296	102.815
		Qx	Qd	30	8.11358	76.606	63.8729	459.64	9.96521	0.670564	46.529	713.111	15.2366	4572.93	202.79	112.795	22.6879	41.1109	1.81239	181.581	13.1493	4.90579	10.3873	17561.9	1025.58	544.322	17.0413	32.4969	1.90762	36.0759	11.7081	1.77251	8.81158	40.2892	433.246	0.682295	0.105285	2.23002	8.73619	66.7085	83.917
		Qd	Qc	30	9.5717	91.6285	39.126	454.22	5.37507	0.374916	84.6488	1213.42	14.3378	1543.64	89.2381	65.9353	17.4334	23.209	1.36498	45.7357	9.63607	1.43927	0.72968	2167.27	235.47	158.27	9.61139	13.9799	1.48764	5.36572	3.12198	0.353118	1.35261	1.49028	180.999	1.49439	0.161961	0.601609	6.17734	34.9795	83.4655
		Qd	Qx	30	9.33817	89.393	39.1108	437.3	8.00327	0.437945	55.3925	1002.05	18.405	1969.49	112.146	68.734	17.7	28.3532	1.66603	94.096	8.68592	5.45143	11.1655	4956.23	465.161	223.181	11.0866	26.2738	2.3249	14.6881	5.45757	0.712974	2.94936	8.54673	218.861	1.27755	0.174749	1.66928	6.35737	71.3476	56.5577
		Qd	Qd	30	8.42044	80.6077	53.3347	434.6	10.2152	0.668235	42.7482	655.117	15.3966	3762.74	141.681	73.899	26.9517	51.0725	1.93024	171.481	17.6663	5.68895	22.5431	16705.9	877.901	448.435	19.1176	38.9304	2.04866	33.4725	10.8342	2.37994	8.54328	31.3256	433.14	0.65225	0.141664	1.85782	9.61475	81.5706	58.5338
		Qc	Qc	60	8.55697	80.3596	65.8246	434.26	7.51538	0.291398	59.2352	1531.59	26.1704	1147.38	71.6342	13.4595	15.2926	83.947	5.47276	30.9164	36.7302	6.20392	6.63994	5684.78	386.07	21.3519	15.2138	265.92	17.9717	2.16127	1.0441	0.191498	1.25697	4.63463	471.796	0.185124	0.0357397	0.809481	3.39115	100.964	55.7667
		Qc	Qx	60	7.4246	69.7253	73.2105	449.68	10.4748	0.485025	43.5185	967.112	22.1432	1689.05	173.583	20.3457	10.3587	85.1128	8.81514	67.8029	28.8298	9.77086	13.5083	11965.9	615.814	103.566	19.741	126.218	6.34168	6.07311	2.19366	0.375815	1.67589	13.0125	1024.45	0.20288	0.0346898	1.15027	2.817	66.5729	56.7792
		Qc	Qd	60	7.46817	70.1345	74.2112	430.56	12.3081	0.611376	35.1535	709.452	20.1768	3000.51	174.462	23.4601	17.6228	134.446	7.71052	159.082	33.241	24.0352	14.5871	18046.5	1039.43	164.84	17.491	111.028	6.36617	14.4091	2.12996	0.568545	3.42838	22.1669	1376.23	0.117341	0.0326426	1.22206	3.36954	87.6621	52.8707
		Qx	Qc	60	8.71451	82.2797	64.1269	439.76	7.59956	0.316282	59.8001	1463.57	24.6078	1403.98	98.8523	26.5099	13.7175	47.8496	3.49877	31.4133	18.7454	4.5704	4.82189	7282.04	424.039	78.9087	18.9363	95.0327	5.50017	2.85599	1.18449	0.174071	1.62527	5.36543	634.386	0.175792	0.0253919	0.881889	4.28153	37.8732	58.622
		Qx	Qx	60	8.12974	76.7586	68.9414	438.64	9.28182	0.578158	47.521	762.068	16.0893	2486.23	144.59	33.859	16.4324	76.2362	4.37497	72.7001	20.7582	14.5848	6.99467	10570.2	573.64	41.2556	20.5485	367.989	19.1495	6.50516	1.80442	0.333702	2.48206	15.5316	774.386	0.168175	0.0310931	1.42253	4.7569	212.844	45.8715
		Qx	Qd	60	7.3258	69.168	74.2141	418.8	11.1757	0.73211	37.8602	580.061	15.3913	3596.91	183.608	44.7291	20.5973	89.8161	4.15049	101.505	18.5136	24.2205	16.3633	21705.8	1179.3	112.049	19.9499	211.09	11.3671	7.95964	1.61035	0.241374	2.35725	14.3392	1599.69	0.0740535	0.0111496	0.64947	2.26341	69.9845	50.7368
		Qd	Qc	60	8.78938	84.1395	66.0575	454.74	6.70054	0.460705	69.0966	1003.36	14.7335	1568.06	72.0004	43.071	22.5444	36.0242	1.63217	22.48	28.6713	7.3923	5.12418	5374.66	536.865	74.7966	11.125	83.0412	8.51753	1.28471	0.716646	0.168179	0.793405	5.28618	635.648	0.135316	0.035473	0.965801	1.61122	22.1622	57.8897
		Qd	Qx	60	7.34315	70.2949	71.4861	451.52	10.812	0.672876	43.1249	694.533	16.2113	2414.26	161.715	50.8147	15.2865	50.4604	3.31738	49.034	37.4234	13.7093	18.9178	8188.48	762.121	165.179	12.0175	49.9507	4.9268	4.25867	1.5558	0.240831	2.28286	9.49915	1442.84	0.218698	0.0343312	1.17594	3.15089	27.6492	57.2526
		Qd	Qd	60	7.48544	71.6571	74.8613	443.46	12.9343	0.881894	34.4493	509.031	14.7465	2886.6	194.371	61.6824	14.7922	49.6717	3.36127	126.514	22.2246	33.0222	22.574	18697.5	1318.05	212.791	14.2229	105.775	7.17503	13.5543	2.4814	0.615547	4.47933	25.2784	1387.67	0.132914	0.0312352	1.28351	3.5885	78.7432	58.3312
		Qc	Qc	120	7.72624	72.558	12.7914	432.16	7.72155	0.342495	57.1767	1304.96	23.1174	558.732	47.1914	9.98817	12.6436	56.7932	4.74192	24.9079	0	0.78965	6.54173	3191.31	751.95	80.2338	4.19935	39.4677	9.63087	0.376036	0.147581	0.0288974	0.114809	0.353406	68.6868	0.0486916	0.00809128	0.117007	0.151306	4.64493	58.5457
		Qc	Qx	120	7.43315	69.8056	10.7952	447.54	10.5927	0.382099	42.6394	1175.05	27.7974	530.837	68.0874	18.467	7.47234	30.8848	4.01642	52.9003	0	0.408751	10.4495	4077.73	815.865	99.406	5.02413	50.8853	10.2266	0.766008	0.20318	0.040374	0.166331	0.485792	64.2686	0.0490342	0.0100577	0.112111	0.210463	10.4025	54.7669
		Qc	Qd	120	6.79838	63.8444	10.4874	424.1	12.9591	0.449706	32.9436	949.038	28.8625	1181.16	130.657	20.369	8.85111	58.6728	6.71538	131.045	1.29348	1.2079	16.3927	5562.42	909.386	138.437	6.12833	43.1834	6.90453	1.63374	0.30238	0.0689228	0.221847	1.12161	58.9906	0.054371	0.0128837	0.217992	0.245096	12.6283	53.104
		Qx	Qc	120	8.15303	76.9785	12.0952	459.42	7.89402	0.287129	60.673	1788.46	32.0618	351.39	55.8319	13.5282	6.27867	25.7216	4.1336	24.2806	0	0.526239	7.0091	3590.46	758.709	122.993	4.71299	30.3174	6.31325	0.357991	0.17073	0.0699604	0.0624304	1.12954	71.7157	0.0447329	0.0198153	0.291892	0.0813058	3.05003	46.0628
		Qx	Qx	120	7.64144	72.1482	12.4019	454.78	9.83239	0.412308	46.4935	1161.07	24.923	710.214	132.252	14.9667	6.0277	55.8247	10.9706	60.012	3.96405	0.976838	12.3249	4055.74	864.335	137.089	4.77326	31.5337	6.66494	1.02748	0.306886	0.10118	0.185951	1.71087	72.3987	0.0782764	0.0248871	0.425724	0.23852	7.62388	38.701
		Qx	Qd	120	6.76221	63.8468	11.5466	420.92	11.8905	0.41334	35.7009	1073.54	30.4075	1010.09	122.519	12.7518	8.49643	82.0303	9.94952	85.4396	8.21645	1.89999	21.1752	5243.06	828.188	221.726	6.31051	23.5981	3.74695	1.48781	0.402786	0.100888	0.404778	2.26823	70.7053	0.0743375	0.0207067	0.425138	0.484905	6.69563	37.4429
		Qd	Qc	120	8.27605	79.2255	11.5158	457.48	7.26969	0.292716	64.2039	1640.68	26.2006	209.843	54.3478	8.04508	3.8641	33.5604	8.61722	17.2454	0.901792	0.698735	10.2696	3318.34	718.312	152.592	4.64387	22.1756	4.73853	0.395607	0.198896	0.0513897	0.18283	2.72357	66.6206	0.0583178	0.0154121	0.812593	0.255637	2.73876	34.2205
		Qd	Qx	120	7.32086	70.0816	8.98928	410.4	11.0486	0.40737	38.5549	1051.33	29.0031	992.514	151.107	11.151	6.47492	87.8637	13.5437	38.9145	7.52688	1.85682	27.8491	3904.62	714.605	168.775	5.8917	23.4658	4.2338	0.741202	0.251106	0.0589183	0.270356	2.55179	56.813	0.0705121	0.0184528	0.752186	0.376518	4.36223	24.481
		Qd	Qd	120	6.91489	66.1953	10.9947	421.5	13.4211	0.444611	31.5352	970.167	31.1434	1641.48	203.918	14.6986	7.96845	113.888	14.0262	97.5717	9.0603	3.18157	42.2136	5800.73	910.639	266.997	6.36781	21.7679	3.41875	1.85292	0.360686	0.168321	0.27642	2.92537	60.8102	0.0639798	0.0303837	0.522507	0.305607	7.0365	42.2068
		Qc	Qc	270	7.37659	69.2745	6.0091	398.26	8.57854	0.265156	48.4203	1566.31	33.0628	2052.64	172.193	11.8446	13.2978	240.582	19.5625	27.882	52.3778	4.38051	21.7878	5652.01	565.07	98.7713	10.7657	72.6557	7.17904	1.26571	0.750467	0.0381105	0.108807	0.254867	48.707	0.133332	0.00680945	0.0453514	0.179028	16.585	49.0073
		Qc	Qx	270	6.56034	61.609	7.79403	402.74	11.414	0.363474	36.1119	1137.08	31.8276	2084.97	257.56	24.7168	9.95688	84.1359	10.5519	59.377	49.0228	5.92471	34.2116	7952.76	812.747	278.293	9.96857	33.0211	3.34061	2.73833	1.45422	0.036222	0.341724	0.336509	51.485	0.198478	0.00477062	0.043095	0.474142	11.5804	63.1508
		Qc	Qd	270	5.53446	51.9747	6.58649	390.72	14.5824	0.57608	26.9447	694.914	25.6489	3073.88	289.707	20.455	10.5757	156.249	14.7122	137.632	72.3835	9.90024	54.8329	10297.9	1385.1	460.958	7.76723	23.3101	3.17674	3.27976	1.7238	0.0831476	0.377026	0.31585	51.3718	0.201093	0.00926643	0.0393568	0.309666	7.46087	75.0318
		Qx	Qc	270	6.93965	65.5221	7.07177	421.58	10.4559	0.313969	40.3705	1364.55	33.7965	1565.82	102.775	15.352	15.1937	116.642	7.24652	28.1525	17.1967	4.66901	20.6904	4720.69	445.984	144.401	11.4017	39.6881	3.46722	1.82216	0.92758	0.0254833	0.169548	0.388352	51.0617	0.199633	0.00527558	0.0833681	0.391864	15.6304	85.0328
		Qx	Qx	270	6.21933	58.721	8.30666	420.92	11.3877	0.371218	37.8295	1227.86	31.996	2281.19	174.876	14.5627	13.4998	161.825	12.4878	66.1876	13.9148	6.96237	33.1718	5594.83	728.662	174.383	8.34039	33.5223	4.15678	2.7215	1.19504	0.130888	0.202384	0.307375	56.6875	0.220302	0.0225709	0.0561765	0.296081	16.0037	71.7056
		Qx	Qd	270	5.72495	54.0532	6.58457	407.84	13.2873	0.679522	31.1962	659.797	20.8688	4270.35	272.41	20.9825	16.1553	234.026	14.7881	92.8583	48.0871	17.6406	97.7371	4281.21	655.409	527.63	6.53787	8.85916	1.30841	3.9153	2.25831	0.176617	0.512494	0.373688	50.7642	0.587481	0.0447013	0.101475	0.777733	7.8309	71.7125
		Qd	Qc	270	7.23469	69.2567	7.04146	407	10.1441	0.474734	41.3228	886.439	21.4294	1515.28	114.053	21.1327	13.5421	73.3662	5.60961	19.7594	23.8629	4.45578	28.971	2583.06	300.936	162.689	9.12431	16.4128	1.87925	1.04232	0.817988	0.0485308	0.21057	0.338382	50.9749	0.330971	0.0204788	0.140082	0.796791	6.39966	60.6531
		Qd	Qx	270	6.75449	64.6598	6.71458	417.02	9.07969	0.450441	46.546	993.618	21.4508	2366.24	209.201	25.8096	11.9238	104.781	8.99606	41.4257	12.9328	6.53407	44.3917	13081.1	657.597	259.193	22.4196	62.2267	3.53999	1.23135	1.05197	0.0320502	0.204899	0.346059	54.1274	0.080056	0.00249453	0.0272762	0.326346	6.13374	49.5369
		Qd	Qd	270	5.79552	55.4797	5.24065	404.78	10.4717	0.635743	39.7081	683.982	17.7269	3778.14	216.536	31.1559	17.5617	125.279	7.24765	113.555	18.2166	15.1855	55.0685	14435.2	1153.07	511.397	12.7188	29.4333	2.37473	2.54382	1.47942	0.083548	0.452605	0.290974	43.1681	0.102048	0.0058158	0.0205564	0.410853	5.03423	45.503
		Sitio	Material	Tiempo (d)	MR LC	%MR	Humedad	C	N	P	C:N	C:P	N:P	COD	NOD	POD	COD:NOD	COD:POD	NOD:POD	Fenoles sol	NH4	NO3	PO4	CMIC	NMIC	PMIC	CMIC:NMIC	CMIC:PMIC	NMIC:PMIC	PHO	BGLU	CBS	NAG	PPO	DHG	SEA BG	SEA CBH	SEA POX	SEA NAG	SEA PHO	SEA DHG
			Qc	1	0.0512687	0	0	5.18845	0.53135	0.0112332	4.65291	128.228	3.70448	128.286	2.74612	4.52112	0.928957	32.7906	0.799816	38.0049	0.508823	0.0794547	3.36544
			Qx	1	0.0451573	0	0	4.07445	0.192423	0.0364868	0.854605	323.557	5.67641	175.804	31.0192	4.28832	5.91215	27.8809	1.4348	84.8944	5.87964	0.611283	6.68938
			Qd	1	0.0365496	0	0	1.55027	0.371822	0.0139915	1.59797	95.4738	0.747159	421.161	7.50888	3.43274	0.787881	17.3512	0.541892	42.1626	1.81727	0.204696	4.23499
		Qc	Qc	30	0.14898	1.39909	3.54038	14.6368	0.582298	0.030143	4.54013	99.4111	1.74192	155.324	14.8462	6.33219	1.04368	11.1124	1.65529	6.56363	0.897228	0.263945	1.75311	298.07	25.5605	30.1698	2.411	5.6624	0.594109	0.620178	0.382622	0.0530555	0.18375	1.96869	79.1376	0.188853	0.0200736	1.39121	0.323779	7.82736	28.8762
		Qc	Qx	30	0.223543	2.09932	1.5136	10.1198	0.807654	0.0445218	4.71318	130.994	0.689559	185.525	37.1299	7.28517	2.88282	57.9388	4.45519	6.57642	5.61748	0.191749	2.0909	1081.34	111.112	53.3101	0.821879	17.2619	1.52173	6.88075	1.19442	0.223304	0.685188	5.39358	44.6114	0.590716	0.0903147	2.21726	2.23717	23.5022	25.917
		Qc	Qd	30	0.225768	2.12021	2.94924	3.37896	0.604261	0.0481613	4.19738	69.2653	2.26119	650.512	39.3458	5.08181	1.25362	25.0917	1.64899	24.2602	1.13012	0.454953	1.98384	1244.1	125.711	52.4319	2.83852	4.34964	0.172594	5.20997	1.01078	0.138786	1.07166	2.96196	42.7912	0.187477	0.0197302	0.779016	0.747373	6.68394	16.4665
		Qx	Qc	30	0.104876	0.990208	1.80022	4.17653	0.866048	0.0268468	6.8385	123.67	3.57672	63.89	29.2591	4.17165	1.0873	3.76228	0.544974	7.44984	0.832603	0.104694	1.23314	1198.96	32.04	30.2591	8.64014	7.48385	0.187426	1.2662	0.669394	0.118159	0.276607	2.77664	37.6558	0.341867	0.0516805	1.07339	2.25337	12.0614	19.0803
		Qx	Qx	30	0.353872	3.34115	1.36353	8.78399	0.153784	0.0448136	1.26847	63.5658	0.880664	210.7	22.1491	7.40099	1.58941	10.5247	0.585295	8.70277	3.38658	0.426649	1.33834	423.526	56.5974	47.6821	0.969844	3.98352	0.276823	5.12084	0.941837	0.252175	0.519277	2.90799	40.596	0.274014	0.0624407	0.749721	1.6699	37.7886	22.561
		Qx	Qd	30	0.220472	2.08163	1.89954	7.29387	0.507796	0.061835	2.11448	77.1028	1.13598	265.997	8.24044	5.38111	1.64179	3.77039	0.111673	8.16983	2.7446	1.30421	1.55078	1321.44	53.8198	38.4637	0.547564	2.24411	0.120888	4.45519	1.09195	0.317548	0.700737	7.43289	68.3286	0.0777583	0.0227128	0.28384	0.91027	7.97375	23.3181
		Qd	Qc	30	0.151845	1.45359	4.15205	10.9342	0.150286	0.00881065	2.21326	35.2378	0.23722	156.454	5.50972	3.61716	1.75433	1.18396	0.0921241	4.62016	2.21762	0.246442	0.137988	244.362	35.7714	22.6487	1.01559	0.991015	0.115462	0.655828	0.45161	0.0517313	0.0989184	0.586978	17.3568	0.253839	0.0101811	0.193144	0.742971	4.24829	23.3524
		Qd	Qx	30	0.270547	2.58991	3.96996	6.74707	0.469944	0.0112036	3.40932	36.9487	1.532	307.964	10.0292	6.55853	2.38716	2.74452	0.168397	11.8468	2.73268	0.600681	2.11144	736.026	64.4911	36.6318	1.73075	6.48299	0.502822	2.23087	0.749826	0.123374	0.501964	5.56505	48.1827	0.365244	0.0633367	0.934894	0.657571	13.1401	8.71574
		Qd	Qd	30	0.0856912	0.820311	2.25045	5.22379	0.355396	0.0272573	1.55668	29.7443	0.892173	139.005	8.24729	2.83861	1.98081	1.8746	0.141088	4.20138	2.10824	0.610147	4.20235	1098	33.7667	45.2897	1.35719	4.80245	0.250688	3.49923	1.89943	0.41543	1.55336	4.36601	41.9551	0.108715	0.0229182	0.185394	1.52927	17.532	10.1262
		Qc	Qc	60	0.225913	2.12158	1.13598	10.8727	0.640482	0.0217368	4.38831	141.342	2.22264	343.443	8.59528	1.42801	3.60796	26.9556	0.771816	3.63082	5.32756	2.00436	1.29835	503.937	36.7831	0.987524	1.76811	18.3412	1.1812	0.657268	0.14932	0.040333	0.253667	0.800809	63.4341	0.022538	0.00878468	0.119965	0.834216	30.3134	11.186
		Qc	Qx	60	0.1922	1.80497	0.952482	9.46966	0.600833	0.0426245	2.70577	114.441	1.84238	166.112	31.1544	1.8019	1.3195	9.85909	1.75147	2.69474	5.93895	1.50491	2.50745	1198.55	61.6684	17.4911	1.74645	17.8687	0.746357	1.69041	0.731244	0.124638	0.151091	3.54564	164.513	0.0777037	0.0135608	0.334807	0.357054	21.7919	10.9274
		Qc	Qd	60	0.184716	1.73469	0.856916	8.32668	0.419242	0.0238548	1.45826	35.9563	0.545928	474.344	29.1943	2.44798	1.42793	27.5648	1.56502	24.607	1.10181	4.00703	2.04276	1388.63	95.7344	12.838	0.799946	8.963	0.487603	2.61788	0.482894	0.0988135	0.439077	2.07783	147.607	0.026653	0.00655723	0.0348129	0.502792	14.1636	9.9076
		Qx	Qc	60	0.158244	1.49409	0.739839	5.42131	0.659082	0.0420704	5.75757	139.632	1.75593	618.468	31.8667	4.14302	3.47401	15.2453	0.624251	10.8817	1.23429	0.854697	0.463332	858.392	94.5599	11.5264	2.98259	7.58339	0.836059	0.525878	0.146765	0.0354235	0.151558	1.73364	44.256	0.0358013	0.00563941	0.393794	0.574754	5.98608	9.34928
		Qx	Qx	60	0.215849	2.03798	0.858837	4.76556	0.327871	0.0209251	1.93995	24.8048	0.530441	582.902	15.2457	2.88167	2.46495	19.034	0.572877	9.19947	1.63322	4.41248	2.02037	531.62	114.89	11.3158	2.95897	115.968	5.70315	0.65167	0.416277	0.0729105	0.438413	3.22137	58.0553	0.0376901	0.00633696	0.271079	0.820729	52.7064	7.33965
		Qx	Qd	60	0.190681	1.80035	0.861607	5.40685	0.567667	0.0441955	1.9886	33.8788	0.799498	675.002	30.1294	5.97694	3.78973	25.8361	0.473085	20.4228	1.78434	1.63437	1.73278	1342.2	153.924	17.2587	3.32173	32.1804	2.34295	1.48669	0.340351	0.0329941	0.618379	3.43386	61.4056	0.0148191	0.00138145	0.144716	0.688162	5.51539	6.95979
		Qd	Qc	60	0.26437	2.53078	0.965461	8.83276	0.412413	0.0280857	5.04615	71.1418	1.2168	231.422	13.6556	3.13391	1.26691	4.01927	0.232585	2.68931	3.72621	2.87773	0.55613	937.585	109.489	9.4613	2.00524	24.2927	2.84054	0.511822	0.131644	0.0206406	0.149709	2.10264	91.9026	0.0120229	0.00817252	0.243949	0.244513	12.4862	9.38359
		Qd	Qx	60	0.154721	1.48113	0.426291	8.24302	1.07482	0.0612235	3.50971	67.6863	1.07917	353.292	26.0653	5.41717	1.43276	9.99415	0.569792	13.597	5.37407	2.94311	6.86997	1252.64	115.93	14.742	2.47956	7.32122	0.982025	1.44129	0.356982	0.0468801	0.373437	2.11122	87.3638	0.0750935	0.00962159	0.215647	0.473788	10.9619	9.43841
		Qd	Qd	60	0.221738	2.12266	0.761185	4.98885	0.445694	0.0481625	1.25861	29.2526	0.484183	433.171	28.5516	5.33912	0.528242	10.9467	0.758333	13.2047	1.59614	7.15136	6.67845	2479.62	98.3057	44.8597	1.5325	29.6211	1.5099	2.18454	0.41493	0.140915	0.789893	6.05876	229.779	0.0198748	0.0048983	0.222224	0.807401	22.4927	9.75565
		Qc	Qc	120	0.141832	1.33196	0.876316	3.87267	0.57841	0.0331501	4.15569	114.395	2.12137	78.9286	4.85496	0.569274	2.74727	8.32134	0.430454	2.78023	0	0.113582	0.936031	444.482	41.6929	7.52311	0.490217	3.55398	0.887466	0.0899665	0.0114562	0.0139943	0.0284439	0.0914814	6.60167	0.00467415	0.00285785	0.0351106	0.0337333	1.00087	9.57661
		Qc	Qx	120	0.117883	1.10706	0.507845	7.04092	0.519555	0.0134303	2.09482	29.4902	1.3767	107.316	12.2775	2.77316	0.798168	7.43273	0.946573	2.63273	0	0.0440565	1.84241	369.816	30.8447	24.498	0.503648	10.662	2.22867	0.204989	0.0334242	0.0143961	0.0472708	0.149687	3.17021	0.0046763	0.00354649	0.0304304	0.0655937	3.20988	10.3237
		Qc	Qd	120	0.223966	2.10329	0.192221	7.45064	0.497428	0.0164074	1.5237	44.4682	0.842424	193.178	14.7553	3.39642	0.611354	4.7527	0.561426	22.2521	0.890574	0.0954197	2.9947	461.838	39.6233	19.3103	0.448585	6.24916	0.624687	0.326052	0.0382926	0.014906	0.0401485	0.335749	2.0437	0.00602307	0.00322678	0.0715165	0.0443571	2.50271	9.25441
		Qx	Qc	120	0.112796	1.06499	1.526	7.40165	0.723503	0.0423489	6.95941	329.865	7.76442	70.9115	11.0722	0.771574	0.44447	4.87246	0.808373	8.01455	0	0.0686348	1.18764	380.857	31.9163	8.1913	0.430422	4.50977	0.588321	0.0949896	0.0421506	0.0261213	0.0193745	0.47348	5.0412	0.00876975	0.00654845	0.103904	0.0236685	0.77148	11.6835
		Qx	Qx	120	0.0828778	0.782507	0.623514	3.96654	0.321117	0.0471063	1.86868	128.291	2.58912	102.606	16.2647	3.60557	1.47229	12.7447	2.91952	7.17474	1.54901	0.124792	1.95728	200.717	72.7967	17.6124	0.3211	4.14296	0.863484	0.329654	0.0332225	0.0444281	0.0634306	0.390017	2.36072	0.0132907	0.0101207	0.0928721	0.0939762	2.00461	9.8001
		Qx	Qd	120	0.134925	1.27392	0.482844	4.42983	0.522766	0.0458974	1.762	128.574	3.95029	29.7967	11.6693	1.21055	0.670847	7.7671	1.24515	18.525	0.846542	0.0613625	2.4906	429.144	21.6914	7.32638	0.420558	1.55422	0.125272	0.162313	0.0815861	0.0177617	0.0513394	0.824149	3.00107	0.010143	0.00480136	0.142362	0.053033	0.675372	10.2553
		Qd	Qc	120	0.079614	0.762134	0.212598	4.02162	0.513152	0.0311179	4.53022	184.224	3.83718	17.6813	3.47753	1.38184	0.227916	11.9658	2.9626	1.90313	0.901792	0.0691791	1.14726	268.311	11.9233	7.17146	0.444869	2.79248	0.167074	0.0977925	0.0348865	0.0128802	0.0316921	1.06332	1.45458	0.00567171	0.00409978	0.286863	0.0453786	0.863385	10.6065
		Qd	Qx	120	0.208487	1.99582	0.222844	4.8	1.13742	0.0451157	3.45395	100.941	4.99097	142.664	15.0442	0.731625	0.432947	9.19899	0.953686	10.5738	2.97348	0.42995	2.64482	499.355	69.3359	4.93015	1.27905	3.4631	0.415391	0.115885	0.0162059	0.0177626	0.0490707	1.32831	2.30315	0.0137718	0.00752618	0.405676	0.0530317	0.631462	2.99635
		Qd	Qd	120	0.169723	1.62474	0.422559	2.52824	0.398058	0.0367839	1.09649	67.4264	3.01453	187.729	10.7372	0.922283	0.597975	16.1807	0.962001	9.70279	0.879384	0.254525	5.81741	237.439	21.1552	9.65803	0.200156	0.831918	0.0754455	0.361823	0.0677403	0.0484085	0.0339878	0.788076	2.97048	0.0143947	0.00994789	0.157869	0.0423729	1.51874	16.1743
		Qc	Qc	270	0.292646	2.74828	0.38005	5.04852	0.796703	0.0260478	5.39381	166.266	3.34743	230.218	32.6733	3.36757	2.24028	61.6541	6.05746	3.09698	1.94121	0.35977	1.17302	169.037	83.0665	28.2546	1.36616	14.3596	1.90795	0.133544	0.0541623	0.0147288	0.0306571	0.0273043	1.77716	0.0104475	0.00261684	0.00507745	0.0422001	4.11322	16.83
		Qc	Qx	270	0.188158	1.76702	0.370378	5.3572	0.8058	0.0257229	2.97407	104.222	2.43599	248.25	65.4176	0.69512	2.19075	9.24208	2.77938	2.38887	25.1046	0.490453	4.44673	730.328	90.0447	43.3654	0.637838	7.42457	0.729798	0.900847	0.320547	0.00895296	0.088949	0.0177109	2.26944	0.0557037	0.0013918	0.00256481	0.174478	3.96041	16.7653
		Qc	Qd	270	0.117673	1.10508	0.360196	9.53931	0.491447	0.0428007	1.26728	58.2714	1.17259	335.682	27.2363	2.14347	0.401007	23.0068	1.98483	21.3637	18.1953	1.04823	6.67386	2470.96	376.61	41.4968	0.586948	6.53265	0.976882	0.550809	0.326032	0.0208737	0.0682515	0.0155635	1.64416	0.0480678	0.00178735	0.0100617	0.0482675	1.45455	13.6042
		Qx	Qc	270	0.200604	1.89404	0.270985	3.5779	0.160259	0.0189552	0.871129	92.3807	2.08155	207.87	5.6241	2.1375	1.7217	29.1215	1.128	9.84713	6.80513	0.423549	5.39142	262.934	53.839	32.2341	1.74341	8.91118	0.585608	0.217492	0.101835	0.00882463	0.0169309	0.0540761	1.73512	0.024236	0.00172822	0.012095	0.0429194	4.7851	6.41958
		Qx	Qx	270	0.166754	1.57444	0.36271	7.14307	0.910065	0.0565208	2.82417	165.35	2.46036	177.997	23.4663	1.21103	1.07637	19.2487	2.11287	7.80129	3.55437	0.523479	6.05371	458.696	93.2122	16.2286	1.38706	4.51826	0.258315	0.280642	0.118622	0.0541378	0.0437069	0.0229208	2.92792	0.0304659	0.00843156	0.00512633	0.0718397	1.96377	8.83314
		Qx	Qd	270	0.0847468	0.800154	0.534428	5.29345	0.915349	0.0887866	1.84843	116.917	2.78029	347.308	34.7377	3.42546	1.44932	48.1792	3.41929	19.4017	13.806	4.04598	13.6163	688.276	63.4073	61.1142	0.854055	2.11811	0.175164	0.640892	0.137265	0.0243817	0.104187	0.0451973	1.32076	0.0946488	0.00935531	0.0233196	0.132336	1.64909	8.83261
		Qd	Qc	270	0.0751973	0.719853	0.371076	11.0497	0.853055	0.0423209	3.6537	83.0144	0.388035	209.889	8.14455	1.67821	1.97867	11.195	0.787744	2.70263	10.5853	0.453067	7.41139	260.053	49.5692	10.7628	1.16103	2.24434	0.316473	0.125649	0.109186	0.00834695	0.0326949	0.018415	1.7503	0.0561312	0.00555495	0.0240525	0.175447	0.644276	9.64108
		Qd	Qx	270	0.132578	1.26916	0.218922	6.9234	0.456259	0.0576322	3.10401	137.499	2.72827	446.196	46.133	5.34277	1.81566	27.3066	2.06521	11.2656	2.40994	0.772619	8.93314	1106.28	115.766	69.9597	4.03647	13.5365	1.1812	0.121964	0.178596	0.00279216	0.0411379	0.0225433	2.10118	0.0100178	0.000263711	0.00305121	0.0607847	1.56337	9.71339
		Qd	Qd	270	0.123443	1.1817	0.499771	3.14411	0.769252	0.0889677	3.61462	87.4581	2.8345	97.4264	10.3979	2.56818	0.678542	12.7551	0.942899	13.3732	2.99199	1.0612	1.13621	983.652	121.274	33.9265	0.527947	4.57305	0.456574	0.320381	0.149806	0.00603533	0.0419126	0.0162277	1.29028	0.006804	0.000344134	0.00189738	0.0542324	0.63252	7.5308

## Sheet: Medias ee
Sitio	Material	dias	MR LC	%MR	Humedad	C	N	P	C:N	C:P	N:P	COD	NOD	POD	COD:NOD	COD:POD	NOD:POD	Fenoles sol	NH4	NO3	PO4	CMIC	NMIC	PMIC	CMIC:NMIC	CMIC:PMIC	NMIC:PMIC	PHO	BGLU	CBS	NAG	PPO	DHG	SEA BG	SEA CBH	SEA POX	SEA NAG	SEA PHO	SEA DHG	C:Cmic
	Qc	1	10.6484	100	0	488.8	7.26971	0.212225	67.9131	2316.64	34.5865	2932.88	76.5905	25.673	38.2943	125.77	3.26308	177.385	13.3131	2.95353	21.9805	0	0	0	0	0	0	0	0	0	0	0	0	0	0	0	0	0	0	#DIV/0!	#DIV/0!	#DIV/0!
	Qx	1	10.5913	100	0	471.467	8.30966	0.256701	56.7764	1928.27	33.9636	6530.26	183.948	32.9905	37.4691	205.184	5.92492	417.46	32.1286	3.69451	42.0788	0	0	0	0	0	0	0	0	0	0	0	0	0	0	0	0	0	0	#DIV/0!	#DIV/0!	#DIV/0!
	Qd	1	10.4462	100	0	469.9	10.3481	0.255911	45.5235	1846.6	40.5161	8721.47	310.147	40.7275	28.0936	216.526	7.70285	565.434	54.1017	9.09916	65.0016	0	0	0	0	0	0	0	0	0	0	0	0	0	0	0	0	0	0	#DIV/0!	#DIV/0!	#DIV/0!
Qc	Qc	30	9.40135	88.2892	53.9748	452.64	7.26898	0.288326	63.5955	1609.71	25.5767	1069.27	174.232	32.8867	6.38354	39.192	6.55915	41.2285	0.897228	3.2976	8.72996	3086.84	213.325	123.082	15.3117	29.5085	2.20018	5.67148	3.26848	0.221936	1.58404	15.2109	294.66	1.11643	0.0756015	5.41443	7.46133	52.2467	102.492	146.635	34.0747	2.34255	0.681964	2.93473	42.6885
Qc	Qx	30	8.20006	77.0078	62.405	459.76	9.79682	0.433868	48.4738	1112.67	22.7983	2202.08	211.632	29.9601	12.2188	120.877	10.7805	99.716	16.5405	5.98598	13.7062	6247.77	631.096	382.861	9.98429	33.0753	3.21736	25.5631	7.69136	0.89673	4.42736	22.7009	437.474	1.59192	0.193887	4.78519	8.12311	74.6177	109.551	73.5878	15.5235	1.13323	1.35892	6.44185	88.2437
Qc	Qd	30	8.48212	79.6566	63.2466	435.02	8.84581	0.583155	50.3187	768.501	15.8759	3603.01	257.63	48.1766	13.9535	83.1542	5.95025	223.613	3.4718	7.82225	11.675	9828.73	924.76	541.872	11.879	19.7728	1.70922	38.358	11.8394	1.46242	7.28179	42.5526	505.453	1.2864	0.156628	4.6997	7.97349	70.6259	139.377	44.2601	9.56553	1.07619	2.25937	10.4542	92.9208
Qx	Qc	30	9.42681	89.0051	49.177	451.58	7.39039	0.310619	64.2725	1496.27	24.5755	1024.84	169.254	34.4119	6.73847	31.5005	4.88378	66.7314	0.832603	2.72476	4.93245	4706.3	235.406	186.924	23.6569	26.9052	1.31147	9.439	5.15526	0.699283	2.01667	14.1215	240.532	1.40633	0.192834	3.83292	9.38787	55.9994	123.263	95.9523	31.3942	1.66174	1.04218	3.1853	60.1777
Qx	Qx	30	8.35836	78.9171	52.8541	454.42	8.46391	0.605698	53.7433	768.463	14.2293	2636.39	178.981	67.1537	15.3092	43.7022	2.87559	109.96	14.3051	3.94264	3.66124	5514.12	571.383	258.663	9.89782	23.9801	2.38891	21.4741	9.05665	1.56992	4.91551	22.454	283.993	1.70589	0.297769	4.22988	9.1665	106.296	102.815	82.4103	14.813	2.34165	1.21344	6.75082	42.7049
Qx	Qd	30	8.11358	76.606	63.8729	459.64	9.96521	0.670564	46.529	713.111	15.2366	4572.93	202.79	112.795	22.6879	41.1109	1.81239	181.581	13.1493	4.90579	10.3873	17561.9	1025.58	544.322	17.0413	32.4969	1.90762	36.0759	11.7081	1.77251	8.81158	40.2892	433.246	0.682295	0.105285	2.23002	8.73619	66.7085	83.917	26.1726	9.71661	1.23193	3.82079	10.2917	81.1737
Qd	Qc	30	9.5717	91.6285	39.126	454.22	5.37507	0.374916	84.6488	1213.42	14.3378	1543.64	89.2381	65.9353	17.4334	23.209	1.36498	45.7357	9.63607	1.43927	0.72968	2167.27	235.47	158.27	9.61139	13.9799	1.48764	5.36572	3.12198	0.353118	1.35261	1.49028	180.999	1.49439	0.161961	0.601609	6.17734	34.9795	83.4655	209.582	22.827	2.36884	0.47714	4.38078	42.2148
Qd	Qx	30	9.33817	89.393	39.1108	437.3	8.00327	0.437945	55.3925	1002.05	18.405	1969.49	112.146	68.734	17.7	28.3532	1.66603	94.096	8.68592	5.45143	11.1655	4956.23	465.161	223.181	11.0866	26.2738	2.3249	14.6881	5.45757	0.712974	2.94936	8.54673	218.861	1.27755	0.174749	1.66928	6.35737	71.3476	56.5577	88.2323	17.2053	1.96228	1.13337	5.81215	50.961
Qd	Qd	30	8.42044	80.6077	53.3347	434.6	10.2152	0.668235	42.7482	655.117	15.3966	3762.74	141.681	73.899	26.9517	51.0725	1.93024	171.481	17.6663	5.68895	22.5431	16705.9	877.901	448.435	19.1176	38.9304	2.04866	33.4725	10.8342	2.37994	8.54328	31.3256	433.14	0.65225	0.141664	1.85782	9.61475	81.5706	58.5338	26.0148	11.6359	1.49015	3.84397	8.59406	67.1073
Qc	Qc	60	8.55697	80.3596	65.8246	434.26	7.51538	0.291398	59.2352	1531.59	26.1704	1147.38	71.6342	13.4595	15.2926	83.947	5.47276	30.9164	36.7302	6.20392	6.63994	5684.78	386.07	21.3519	15.2138	265.92	17.9717	2.16127	1.0441	0.191498	1.25697	4.63463	471.796	0.185124	0.0357397	0.809481	3.39115	100.964	55.7667	76.3899	19.4663	13.6474	1.30907	5.13707	7.3274
Qc	Qx	60	7.4246	69.7253	73.2105	449.68	10.4748	0.485025	43.5185	967.112	22.1432	1689.05	173.583	20.3457	10.3587	85.1128	8.81514	67.8029	28.8298	9.77086	13.5083	11965.9	615.814	103.566	19.741	126.218	6.34168	6.07311	2.19366	0.375815	1.67589	13.0125	1024.45	0.20288	0.0346898	1.15027	2.817	66.5729	56.7792	37.58	17.0096	4.68325	2.66099	5.87902	21.3527
Qc	Qd	60	7.46817	70.1345	74.2112	430.56	12.3081	0.611376	35.1535	709.452	20.1768	3000.51	174.462	23.4601	17.6228	134.446	7.71052	159.082	33.241	24.0352	14.5871	18046.5	1039.43	164.84	17.491	111.028	6.36617	14.4091	2.12996	0.568545	3.42838	22.1669	1376.23	0.117341	0.0326426	1.22206	3.36954	87.6621	52.8707	23.8584	11.8412	3.7089	4.1914	8.44507	26.9621
Qx	Qc	60	8.71451	82.2797	64.1269	439.76	7.59956	0.316282	59.8001	1463.57	24.6078	1403.98	98.8523	26.5099	13.7175	47.8496	3.49877	31.4133	18.7454	4.5704	4.82189	7282.04	424.039	78.9087	18.9363	95.0327	5.50017	2.85599	1.18449	0.174071	1.62527	5.36543	634.386	0.175792	0.0253919	0.881889	4.28153	37.8732	58.622	60.3897	17.9219	4.00821	1.65591	5.57978	24.9488
Qx	Qx	60	8.12974	76.7586	68.9414	438.64	9.28182	0.578158	47.521	762.068	16.0893	2486.23	144.59	33.859	16.4324	76.2362	4.37497	72.7001	20.7582	14.5848	6.99467	10570.2	573.64	41.2556	20.5485	367.989	19.1495	6.50516	1.80442	0.333702	2.48206	15.5316	774.386	0.168175	0.0310931	1.42253	4.7569	212.844	45.8715	41.4977	16.1806	14.0141	2.40977	6.18025	7.13569
Qx	Qd	60	7.3258	69.168	74.2141	418.8	11.1757	0.73211	37.8602	580.061	15.3913	3596.91	183.608	44.7291	20.5973	89.8161	4.15049	101.505	18.5136	24.2205	16.3633	21705.8	1179.3	112.049	19.9499	211.09	11.3671	7.95964	1.61035	0.241374	2.35725	14.3392	1599.69	0.0740535	0.0111496	0.64947	2.26341	69.9845	50.7368	19.2944	9.47661	6.53383	5.18286	10.5523	15.305
Qd	Qc	60	8.78938	84.1395	66.0575	454.74	6.70054	0.460705	69.0966	1003.36	14.7335	1568.06	72.0004	43.071	22.5444	36.0242	1.63217	22.48	28.6713	7.3923	5.12418	5374.66	536.865	74.7966	11.125	83.0412	8.51753	1.28471	0.716646	0.168179	0.793405	5.28618	635.648	0.135316	0.035473	0.965801	1.61122	22.1622	57.8897	84.6082	12.4808	6.15944	1.18192	8.01228	16.2352
Qd	Qx	60	7.34315	70.2949	71.4861	451.52	10.812	0.672876	43.1249	694.533	16.2113	2414.26	161.715	50.8147	15.2865	50.4604	3.31738	49.034	37.4234	13.7093	18.9178	8188.48	762.121	165.179	12.0175	49.9507	4.9268	4.25867	1.5558	0.240831	2.28286	9.49915	1442.84	0.218698	0.0343312	1.17594	3.15089	27.6492	57.2526	55.1409	14.1867	4.07362	1.81354	7.04883	24.5482
Qd	Qd	60	7.48544	71.6571	74.8613	443.46	12.9343	0.881894	34.4493	509.031	14.7465	2886.6	194.371	61.6824	14.7922	49.6717	3.36127	126.514	22.2246	33.0222	22.574	18697.5	1318.05	212.791	14.2229	105.775	7.17503	13.5543	2.4814	0.615547	4.47933	25.2784	1387.67	0.132914	0.0312352	1.28351	3.5885	78.7432	58.3312	23.7176	9.81321	4.14443	4.21628	10.1903	24.1288
Qc	Qc	120	7.72624	72.558	12.7914	432.16	7.72155	0.342495	57.1767	1304.96	23.1174	558.732	47.1914	9.98817	12.6436	56.7932	4.74192	24.9079	0	0.78965	6.54173	3191.31	751.95	80.2338	4.19935	39.4677	9.63087	0.376036	0.147581	0.0288974	0.114809	0.353406	68.6868	0.0486916	0.00809128	0.117007	0.151306	4.64493	58.5457	135.418	10.2687	4.26871	0.738456	9.73833	23.4263
Qc	Qx	120	7.43315	69.8056	10.7952	447.54	10.5927	0.382099	42.6394	1175.05	27.7974	530.837	68.0874	18.467	7.47234	30.8848	4.01642	52.9003	0	0.408751	10.4495	4077.73	815.865	99.406	5.02413	50.8853	10.2266	0.766008	0.20318	0.040374	0.166331	0.485792	64.2686	0.0490342	0.0100577	0.112111	0.210463	10.4025	54.7669	109.752	12.9834	3.84382	0.911142	7.70216	26.0158
Qc	Qd	120	6.79838	63.8444	10.4874	424.1	12.9591	0.449706	32.9436	949.038	28.8625	1181.16	130.657	20.369	8.85111	58.6728	6.71538	131.045	1.29348	1.2079	16.3927	5562.42	909.386	138.437	6.12833	43.1834	6.90453	1.63374	0.30238	0.0689228	0.221847	1.12161	58.9906	0.054371	0.0128837	0.217992	0.245096	12.6283	53.104	76.2438	14.2503	3.24844	1.31158	7.01737	30.784
Qx	Qc	120	8.15303	76.9785	12.0952	459.42	7.89402	0.287129	60.673	1788.46	32.0618	351.39	55.8319	13.5282	6.27867	25.7216	4.1336	24.2806	0	0.526239	7.0091	3590.46	758.709	122.993	4.71299	30.3174	6.31325	0.357991	0.17073	0.0699604	0.0624304	1.12954	71.7157	0.0447329	0.0198153	0.291892	0.0813058	3.05003	46.0628	127.956	10.4045	2.33452	0.781521	9.61119	42.8354
Qx	Qx	120	7.64144	72.1482	12.4019	454.78	9.83239	0.412308	46.4935	1161.07	24.923	710.214	132.252	14.9667	6.0277	55.8247	10.9706	60.012	3.96405	0.976838	12.3249	4055.74	864.335	137.089	4.77326	31.5337	6.66494	1.02748	0.306886	0.10118	0.185951	1.71087	72.3987	0.0782764	0.0248871	0.425724	0.23852	7.62388	38.701	112.132	11.3757	3.0076	0.891804	8.79069	33.2491
Qx	Qd	120	6.76221	63.8468	11.5466	420.92	11.8905	0.41334	35.7009	1073.54	30.4075	1010.09	122.519	12.7518	8.49643	82.0303	9.94952	85.4396	8.21645	1.89999	21.1752	5243.06	828.188	221.726	6.31051	23.5981	3.74695	1.48781	0.402786	0.100888	0.404778	2.26823	70.7053	0.0743375	0.0207067	0.425138	0.484905	6.69563	37.4429	80.2813	14.3573	1.86419	1.24562	6.96512	53.6425
Qd	Qc	120	8.27605	79.2255	11.5158	457.48	7.26969	0.292716	64.2039	1640.68	26.2006	209.843	54.3478	8.04508	3.8641	33.5604	8.61722	17.2454	0.901792	0.698735	10.2696	3318.34	718.312	152.592	4.64387	22.1756	4.73853	0.395607	0.198896	0.0513897	0.18283	2.72357	66.6206	0.0583178	0.0154121	0.812593	0.255637	2.73876	34.2205	137.864	10.1205	1.91829	0.725353	9.88091	52.1298
Qd	Qx	120	7.32086	70.0816	8.98928	410.4	11.0486	0.40737	38.5549	1051.33	29.0031	992.514	151.107	11.151	6.47492	87.8637	13.5437	38.9145	7.52688	1.85682	27.8491	3904.62	714.605	168.775	5.8917	23.4658	4.2338	0.741202	0.251106	0.0589183	0.270356	2.55179	56.813	0.0705121	0.0184528	0.752186	0.376518	4.36223	24.481	105.106	15.4612	2.41368	0.951417	6.46782	41.4305
Qd	Qd	120	6.91489	66.1953	10.9947	421.5	13.4211	0.444611	31.5352	970.167	31.1434	1641.48	203.918	14.6986	7.96845	113.888	14.0262	97.5717	9.0603	3.18157	42.2136	5800.73	910.639	266.997	6.36781	21.7679	3.41875	1.85292	0.360686	0.168321	0.27642	2.92537	60.8102	0.0639798	0.0303837	0.522507	0.305607	7.0365	42.2068	72.6632	14.7382	1.66523	1.37621	6.78511	60.0518
Qc	Qc	270	7.37659	69.2745	6.0091	398.26	8.57854	0.265156	48.4203	1566.31	33.0628	2052.64	172.193	11.8446	13.2978	240.582	19.5625	27.882	52.3778	4.38051	21.7878	5652.01	565.07	98.7713	10.7657	72.6557	7.17904	1.26571	0.750467	0.0381105	0.108807	0.254867	48.707	0.133332	0.00680945	0.0453514	0.179028	16.585	49.0073	70.4634	15.1814	2.68455	1.41918	6.58702	37.2502
Qc	Qx	270	6.56034	61.609	7.79403	402.74	11.414	0.363474	36.1119	1137.08	31.8276	2084.97	257.56	24.7168	9.95688	84.1359	10.5519	59.377	49.0228	5.92471	34.2116	7952.76	812.747	278.293	9.96857	33.0211	3.34061	2.73833	1.45422	0.036222	0.341724	0.336509	51.485	0.198478	0.00477062	0.043095	0.474142	11.5804	63.1508	50.6416	14.0437	1.30608	1.97466	7.12062	76.5649
Qc	Qd	270	5.53446	51.9747	6.58649	390.72	14.5824	0.57608	26.9447	694.914	25.6489	3073.88	289.707	20.455	10.5757	156.249	14.7122	137.632	72.3835	9.90024	54.8329	10297.9	1385.1	460.958	7.76723	23.3101	3.17674	3.27976	1.7238	0.0831476	0.377026	0.31585	51.3718	0.201093	0.00926643	0.0393568	0.309666	7.46087	75.0318	37.9416	10.528	1.24975	2.63563	9.49845	80.0163
Qx	Qc	270	6.93965	65.5221	7.07177	421.58	10.4559	0.313969	40.3705	1364.55	33.7965	1565.82	102.775	15.352	15.1937	116.642	7.24652	28.1525	17.1967	4.66901	20.6904	4720.69	445.984	144.401	11.4017	39.6881	3.46722	1.82216	0.92758	0.0254833	0.169548	0.388352	51.0617	0.199633	0.00527558	0.0833681	0.391864	15.6304	85.0328	89.3048	23.4446	2.17429	1.11976	4.26538	45.992
Qx	Qx	270	6.21933	58.721	8.30666	420.92	11.3877	0.371218	37.8295	1227.86	31.996	2281.19	174.876	14.5627	13.4998	161.825	12.4878	66.1876	13.9148	6.96237	33.1718	5594.83	728.662	174.383	8.34039	33.5223	4.15678	2.7215	1.19504	0.130888	0.202384	0.307375	56.6875	0.220302	0.0225709	0.0561765	0.296081	16.0037	71.7056	75.2337	15.6283	2.12875	1.32919	6.39867	46.976
Qx	Qd	270	5.72495	54.0532	6.58457	407.84	13.2873	0.679522	31.1962	659.797	20.8688	4270.35	272.41	20.9825	16.1553	234.026	14.7881	92.8583	48.0871	17.6406	97.7371	4281.21	655.409	527.63	6.53787	8.85916	1.30841	3.9153	2.25831	0.176617	0.512494	0.373688	50.7642	0.587481	0.0447013	0.101475	0.777733	7.8309	71.7125	95.2628	20.2732	1.28787	1.04973	4.93261	77.6473
Qd	Qc	270	7.23469	69.2567	7.04146	407	10.1441	0.474734	41.3228	886.439	21.4294	1515.28	114.053	21.1327	13.5421	73.3662	5.60961	19.7594	23.8629	4.45578	28.971	2583.06	300.936	162.689	9.12431	16.4128	1.87925	1.04232	0.817988	0.0485308	0.21057	0.338382	50.9749	0.330971	0.0204788	0.140082	0.796791	6.39966	60.6531	157.565	33.7086	2.91805	0.634658	2.9666	34.2695
Qd	Qx	270	6.75449	64.6598	6.71458	417.02	9.07969	0.450441	46.546	993.618	21.4508	2366.24	209.201	25.8096	11.9238	104.781	8.99606	41.4257	12.9328	6.53407	44.3917	13081.1	657.597	259.193	22.4196	62.2267	3.53999	1.23135	1.05197	0.0320502	0.204899	0.346059	54.1274	0.080056	0.00249453	0.0272762	0.326346	6.13374	49.5369	31.8796	13.8074	1.73786	3.1368	7.2425	57.5421
Qd	Qd	270	5.79552	55.4797	5.24065	404.78	10.4717	0.635743	39.7081	683.982	17.7269	3778.14	216.536	31.1559	17.5617	125.279	7.24765	113.555	18.2166	15.1855	55.0685	14435.2	1153.07	511.397	12.7188	29.4333	2.37473	2.54382	1.47942	0.083548	0.452605	0.290974	43.1681	0.102048	0.0058158	0.0205564	0.410853	5.03423	45.503	28.0412	9.08156	1.24315	3.56618	11.0113	80.4409
Sitio	Material	dias	MR LC	%MR	Humedad	C	N	P	C:N	C:P	N:P	COD	NOD	POD	COD:NOD	COD:POD	NOD:POD	Fenoles sol	NH4	NO3	PO4	CMIC	NMIC	PMIC	CMIC:NMIC	CMIC:PMIC	NMIC:PMIC	PHO	BGLU	CBS	NAG	PPO	DHG	SEA BG	SEA CBH	SEA POX	SEA NAG	SEA PHO	SEA DHG
	Qc	1	0.0512687	0	0	5.18845	0.53135	0.0112332	4.65291	128.228	3.70448	128.286	2.74612	4.52112	0.928957	32.7906	0.799816	38.0049	0.508823	0.0794547	3.36544	0	0	0	0	0	0	0	0	0	0	0	0	0	0	0	0	0	0
	Qx	1	0.0451573	0	0	4.07445	0.192423	0.0364868	0.854605	323.557	5.67641	175.804	31.0192	4.28832	5.91215	27.8809	1.4348	84.8944	5.87964	0.611283	6.68938	0	0	0	0	0	0	0	0	0	0	0	0	0	0	0	0	0	0
	Qd	1	0.0365496	0	0	1.55027	0.371822	0.0139915	1.59797	95.4738	0.747159	421.161	7.50888	3.43274	0.787881	17.3512	0.541892	42.1626	1.81727	0.204696	4.23499	0	0	0	0	0	0	0	0	0	0	0	0	0	0	0	0	0	0
Qc	Qc	30	0.14898	1.39909	3.54038	14.6368	0.582298	0.030143	4.54013	99.4111	1.74192	155.324	14.8462	6.33219	1.04368	11.1124	1.65529	6.56363	0.897228	0.263945	1.75311	298.07	25.5605	30.1698	2.411	5.6624	0.594109	0.620178	0.382622	0.0530555	0.18375	1.96869	79.1376	0.188853	0.0200736	1.39121	0.323779	7.82736	28.8762
Qc	Qx	30	0.223543	2.09932	1.5136	10.1198	0.807654	0.0445218	4.71318	130.994	0.689559	185.525	37.1299	7.28517	2.88282	57.9388	4.45519	6.57642	5.61748	0.191749	2.0909	1081.34	111.112	53.3101	0.821879	17.2619	1.52173	6.88075	1.19442	0.223304	0.685188	5.39358	44.6114	0.590716	0.0903147	2.21726	2.23717	23.5022	25.917
Qc	Qd	30	0.225768	2.12021	2.94924	3.37896	0.604261	0.0481613	4.19738	69.2653	2.26119	650.512	39.3458	5.08181	1.25362	25.0917	1.64899	24.2602	1.13012	0.454953	1.98384	1244.1	125.711	52.4319	2.83852	4.34964	0.172594	5.20997	1.01078	0.138786	1.07166	2.96196	42.7912	0.187477	0.0197302	0.779016	0.747373	6.68394	16.4665
Qx	Qc	30	0.104876	0.990208	1.80022	4.17653	0.866048	0.0268468	6.8385	123.67	3.57672	63.89	29.2591	4.17165	1.0873	3.76228	0.544974	7.44984	0.832603	0.104694	1.23314	1198.96	32.04	30.2591	8.64014	7.48385	0.187426	1.2662	0.669394	0.118159	0.276607	2.77664	37.6558	0.341867	0.0516805	1.07339	2.25337	12.0614	19.0803
Qx	Qx	30	0.353872	3.34115	1.36353	8.78399	0.153784	0.0448136	1.26847	63.5658	0.880664	210.7	22.1491	7.40099	1.58941	10.5247	0.585295	8.70277	3.38658	0.426649	1.33834	423.526	56.5974	47.6821	0.969844	3.98352	0.276823	5.12084	0.941837	0.252175	0.519277	2.90799	40.596	0.274014	0.0624407	0.749721	1.6699	37.7886	22.561
Qx	Qd	30	0.220472	2.08163	1.89954	7.29387	0.507796	0.061835	2.11448	77.1028	1.13598	265.997	8.24044	5.38111	1.64179	3.77039	0.111673	8.16983	2.7446	1.30421	1.55078	1321.44	53.8198	38.4637	0.547564	2.24411	0.120888	4.45519	1.09195	0.317548	0.700737	7.43289	68.3286	0.0777583	0.0227128	0.28384	0.91027	7.97375	23.3181
Qd	Qc	30	0.151845	1.45359	4.15205	10.9342	0.150286	0.00881065	2.21326	35.2378	0.23722	156.454	5.50972	3.61716	1.75433	1.18396	0.0921241	4.62016	2.21762	0.246442	0.137988	244.362	35.7714	22.6487	1.01559	0.991015	0.115462	0.655828	0.45161	0.0517313	0.0989184	0.586978	17.3568	0.253839	0.0101811	0.193144	0.742971	4.24829	23.3524
Qd	Qx	30	0.270547	2.58991	3.96996	6.74707	0.469944	0.0112036	3.40932	36.9487	1.532	307.964	10.0292	6.55853	2.38716	2.74452	0.168397	11.8468	2.73268	0.600681	2.11144	736.026	64.4911	36.6318	1.73075	6.48299	0.502822	2.23087	0.749826	0.123374	0.501964	5.56505	48.1827	0.365244	0.0633367	0.934894	0.657571	13.1401	8.71574
Qd	Qd	30	0.0856912	0.820311	2.25045	5.22379	0.355396	0.0272573	1.55668	29.7443	0.892173	139.005	8.24729	2.83861	1.98081	1.8746	0.141088	4.20138	2.10824	0.610147	4.20235	1098	33.7667	45.2897	1.35719	4.80245	0.250688	3.49923	1.89943	0.41543	1.55336	4.36601	41.9551	0.108715	0.0229182	0.185394	1.52927	17.532	10.1262
Qc	Qc	60	0.225913	2.12158	1.13598	10.8727	0.640482	0.0217368	4.38831	141.342	2.22264	343.443	8.59528	1.42801	3.60796	26.9556	0.771816	3.63082	5.32756	2.00436	1.29835	503.937	36.7831	0.987524	1.76811	18.3412	1.1812	0.657268	0.14932	0.040333	0.253667	0.800809	63.4341	0.022538	0.00878468	0.119965	0.834216	30.3134	11.186
Qc	Qx	60	0.1922	1.80497	0.952482	9.46966	0.600833	0.0426245	2.70577	114.441	1.84238	166.112	31.1544	1.8019	1.3195	9.85909	1.75147	2.69474	5.93895	1.50491	2.50745	1198.55	61.6684	17.4911	1.74645	17.8687	0.746357	1.69041	0.731244	0.124638	0.151091	3.54564	164.513	0.0777037	0.0135608	0.334807	0.357054	21.7919	10.9274
Qc	Qd	60	0.184716	1.73469	0.856916	8.32668	0.419242	0.0238548	1.45826	35.9563	0.545928	474.344	29.1943	2.44798	1.42793	27.5648	1.56502	24.607	1.10181	4.00703	2.04276	1388.63	95.7344	12.838	0.799946	8.963	0.487603	2.61788	0.482894	0.0988135	0.439077	2.07783	147.607	0.026653	0.00655723	0.0348129	0.502792	14.1636	9.9076
Qx	Qc	60	0.158244	1.49409	0.739839	5.42131	0.659082	0.0420704	5.75757	139.632	1.75593	618.468	31.8667	4.14302	3.47401	15.2453	0.624251	10.8817	1.23429	0.854697	0.463332	858.392	94.5599	11.5264	2.98259	7.58339	0.836059	0.525878	0.146765	0.0354235	0.151558	1.73364	44.256	0.0358013	0.00563941	0.393794	0.574754	5.98608	9.34928
Qx	Qx	60	0.215849	2.03798	0.858837	4.76556	0.327871	0.0209251	1.93995	24.8048	0.530441	582.902	15.2457	2.88167	2.46495	19.034	0.572877	9.19947	1.63322	4.41248	2.02037	531.62	114.89	11.3158	2.95897	115.968	5.70315	0.65167	0.416277	0.0729105	0.438413	3.22137	58.0553	0.0376901	0.00633696	0.271079	0.820729	52.7064	7.33965
Qx	Qd	60	0.190681	1.80035	0.861607	5.40685	0.567667	0.0441955	1.9886	33.8788	0.799498	675.002	30.1294	5.97694	3.78973	25.8361	0.473085	20.4228	1.78434	1.63437	1.73278	1342.2	153.924	17.2587	3.32173	32.1804	2.34295	1.48669	0.340351	0.0329941	0.618379	3.43386	61.4056	0.0148191	0.00138145	0.144716	0.688162	5.51539	6.95979
Qd	Qc	60	0.26437	2.53078	0.965461	8.83276	0.412413	0.0280857	5.04615	71.1418	1.2168	231.422	13.6556	3.13391	1.26691	4.01927	0.232585	2.68931	3.72621	2.87773	0.55613	937.585	109.489	9.4613	2.00524	24.2927	2.84054	0.511822	0.131644	0.0206406	0.149709	2.10264	91.9026	0.0120229	0.00817252	0.243949	0.244513	12.4862	9.38359
Qd	Qx	60	0.154721	1.48113	0.426291	8.24302	1.07482	0.0612235	3.50971	67.6863	1.07917	353.292	26.0653	5.41717	1.43276	9.99415	0.569792	13.597	5.37407	2.94311	6.86997	1252.64	115.93	14.742	2.47956	7.32122	0.982025	1.44129	0.356982	0.0468801	0.373437	2.11122	87.3638	0.0750935	0.00962159	0.215647	0.473788	10.9619	9.43841
Qd	Qd	60	0.221738	2.12266	0.761185	4.98885	0.445694	0.0481625	1.25861	29.2526	0.484183	433.171	28.5516	5.33912	0.528242	10.9467	0.758333	13.2047	1.59614	7.15136	6.67845	2479.62	98.3057	44.8597	1.5325	29.6211	1.5099	2.18454	0.41493	0.140915	0.789893	6.05876	229.779	0.0198748	0.0048983	0.222224	0.807401	22.4927	9.75565
Qc	Qc	120	0.141832	1.33196	0.876316	3.87267	0.57841	0.0331501	4.15569	114.395	2.12137	78.9286	4.85496	0.569274	2.74727	8.32134	0.430454	2.78023	0	0.113582	0.936031	444.482	41.6929	7.52311	0.490217	3.55398	0.887466	0.0899665	0.0114562	0.0139943	0.0284439	0.0914814	6.60167	0.00467415	0.00285785	0.0351106	0.0337333	1.00087	9.57661
Qc	Qx	120	0.117883	1.10706	0.507845	7.04092	0.519555	0.0134303	2.09482	29.4902	1.3767	107.316	12.2775	2.77316	0.798168	7.43273	0.946573	2.63273	0	0.0440565	1.84241	369.816	30.8447	24.498	0.503648	10.662	2.22867	0.204989	0.0334242	0.0143961	0.0472708	0.149687	3.17021	0.0046763	0.00354649	0.0304304	0.0655937	3.20988	10.3237
Qc	Qd	120	0.223966	2.10329	0.192221	7.45064	0.497428	0.0164074	1.5237	44.4682	0.842424	193.178	14.7553	3.39642	0.611354	4.7527	0.561426	22.2521	0.890574	0.0954197	2.9947	461.838	39.6233	19.3103	0.448585	6.24916	0.624687	0.326052	0.0382926	0.014906	0.0401485	0.335749	2.0437	0.00602307	0.00322678	0.0715165	0.0443571	2.50271	9.25441
Qx	Qc	120	0.112796	1.06499	1.526	7.40165	0.723503	0.0423489	6.95941	329.865	7.76442	70.9115	11.0722	0.771574	0.44447	4.87246	0.808373	8.01455	0	0.0686348	1.18764	380.857	31.9163	8.1913	0.430422	4.50977	0.588321	0.0949896	0.0421506	0.0261213	0.0193745	0.47348	5.0412	0.00876975	0.00654845	0.103904	0.0236685	0.77148	11.6835
Qx	Qx	120	0.0828778	0.782507	0.623514	3.96654	0.321117	0.0471063	1.86868	128.291	2.58912	102.606	16.2647	3.60557	1.47229	12.7447	2.91952	7.17474	1.54901	0.124792	1.95728	200.717	72.7967	17.6124	0.3211	4.14296	0.863484	0.329654	0.0332225	0.0444281	0.0634306	0.390017	2.36072	0.0132907	0.0101207	0.0928721	0.0939762	2.00461	9.8001
Qx	Qd	120	0.134925	1.27392	0.482844	4.42983	0.522766	0.0458974	1.762	128.574	3.95029	29.7967	11.6693	1.21055	0.670847	7.7671	1.24515	18.525	0.846542	0.0613625	2.4906	429.144	21.6914	7.32638	0.420558	1.55422	0.125272	0.162313	0.0815861	0.0177617	0.0513394	0.824149	3.00107	0.010143	0.00480136	0.142362	0.053033	0.675372	10.2553
Qd	Qc	120	0.079614	0.762134	0.212598	4.02162	0.513152	0.0311179	4.53022	184.224	3.83718	17.6813	3.47753	1.38184	0.227916	11.9658	2.9626	1.90313	0.901792	0.0691791	1.14726	268.311	11.9233	7.17146	0.444869	2.79248	0.167074	0.0977925	0.0348865	0.0128802	0.0316921	1.06332	1.45458	0.00567171	0.00409978	0.286863	0.0453786	0.863385	10.6065
Qd	Qx	120	0.208487	1.99582	0.222844	4.8	1.13742	0.0451157	3.45395	100.941	4.99097	142.664	15.0442	0.731625	0.432947	9.19899	0.953686	10.5738	2.97348	0.42995	2.64482	499.355	69.3359	4.93015	1.27905	3.4631	0.415391	0.115885	0.0162059	0.0177626	0.0490707	1.32831	2.30315	0.0137718	0.00752618	0.405676	0.0530317	0.631462	2.99635
Qd	Qd	120	0.169723	1.62474	0.422559	2.52824	0.398058	0.0367839	1.09649	67.4264	3.01453	187.729	10.7372	0.922283	0.597975	16.1807	0.962001	9.70279	0.879384	0.254525	5.81741	237.439	21.1552	9.65803	0.200156	0.831918	0.0754455	0.361823	0.0677403	0.0484085	0.0339878	0.788076	2.97048	0.0143947	0.00994789	0.157869	0.0423729	1.51874	16.1743
Qc	Qc	270	0.292646	2.74828	0.38005	5.04852	0.796703	0.0260478	5.39381	166.266	3.34743	230.218	32.6733	3.36757	2.24028	61.6541	6.05746	3.09698	1.94121	0.35977	1.17302	169.037	83.0665	28.2546	1.36616	14.3596	1.90795	0.133544	0.0541623	0.0147288	0.0306571	0.0273043	1.77716	0.0104475	0.00261684	0.00507745	0.0422001	4.11322	16.83
Qc	Qx	270	0.188158	1.76702	0.370378	5.3572	0.8058	0.0257229	2.97407	104.222	2.43599	248.25	65.4176	0.69512	2.19075	9.24208	2.77938	2.38887	25.1046	0.490453	4.44673	730.328	90.0447	43.3654	0.637838	7.42457	0.729798	0.900847	0.320547	0.00895296	0.088949	0.0177109	2.26944	0.0557037	0.0013918	0.00256481	0.174478	3.96041	16.7653
Qc	Qd	270	0.117673	1.10508	0.360196	9.53931	0.491447	0.0428007	1.26728	58.2714	1.17259	335.682	27.2363	2.14347	0.401007	23.0068	1.98483	21.3637	18.1953	1.04823	6.67386	2470.96	376.61	41.4968	0.586948	6.53265	0.976882	0.550809	0.326032	0.0208737	0.0682515	0.0155635	1.64416	0.0480678	0.00178735	0.0100617	0.0482675	1.45455	13.6042
Qx	Qc	270	0.200604	1.89404	0.270985	3.5779	0.160259	0.0189552	0.871129	92.3807	2.08155	207.87	5.6241	2.1375	1.7217	29.1215	1.128	9.84713	6.80513	0.423549	5.39142	262.934	53.839	32.2341	1.74341	8.91118	0.585608	0.217492	0.101835	0.00882463	0.0169309	0.0540761	1.73512	0.024236	0.00172822	0.012095	0.0429194	4.7851	6.41958
Qx	Qx	270	0.166754	1.57444	0.36271	7.14307	0.910065	0.0565208	2.82417	165.35	2.46036	177.997	23.4663	1.21103	1.07637	19.2487	2.11287	7.80129	3.55437	0.523479	6.05371	458.696	93.2122	16.2286	1.38706	4.51826	0.258315	0.280642	0.118622	0.0541378	0.0437069	0.0229208	2.92792	0.0304659	0.00843156	0.00512633	0.0718397	1.96377	8.83314
Qx	Qd	270	0.0847468	0.800154	0.534428	5.29345	0.915349	0.0887866	1.84843	116.917	2.78029	347.308	34.7377	3.42546	1.44932	48.1792	3.41929	19.4017	13.806	4.04598	13.6163	688.276	63.4073	61.1142	0.854055	2.11811	0.175164	0.640892	0.137265	0.0243817	0.104187	0.0451973	1.32076	0.0946488	0.00935531	0.0233196	0.132336	1.64909	8.83261
Qd	Qc	270	0.0751973	0.719853	0.371076	11.0497	0.853055	0.0423209	3.6537	83.0144	0.388035	209.889	8.14455	1.67821	1.97867	11.195	0.787744	2.70263	10.5853	0.453067	7.41139	260.053	49.5692	10.7628	1.16103	2.24434	0.316473	0.125649	0.109186	0.00834695	0.0326949	0.018415	1.7503	0.0561312	0.00555495	0.0240525	0.175447	0.644276	9.64108
Qd	Qx	270	0.132578	1.26916	0.218922	6.9234	0.456259	0.0576322	3.10401	137.499	2.72827	446.196	46.133	5.34277	1.81566	27.3066	2.06521	11.2656	2.40994	0.772619	8.93314	1106.28	115.766	69.9597	4.03647	13.5365	1.1812	0.121964	0.178596	0.00279216	0.0411379	0.0225433	2.10118	0.0100178	0.000263711	0.00305121	0.0607847	1.56337	9.71339
Qd	Qd	270	0.123443	1.1817	0.499771	3.14411	0.769252	0.0889677	3.61462	87.4581	2.8345	97.4264	10.3979	2.56818	0.678542	12.7551	0.942899	13.3732	2.99199	1.0612	1.13621	983.652	121.274	33.9265	0.527947	4.57305	0.456574	0.320381	0.149806	0.00603533	0.0419126	0.0162277	1.29028	0.006804	0.000344134	0.00189738	0.0542324	0.63252	7.5308

## Sheet: Humedad
		HUMEDAD											HUMEDAD E.E.
		Sitio	Qc	Qc	Qc	Qx	Qx	Qx	Qd	Qd	Qd		Sitio	Qc	Qc	Qc	Qx	Qx	Qx	Qd	Qd	Qd
		Material	Qc	Qx	Qd	Qc	Qx	Qd	Qc	Qx	Qd		Material	Qc	Qx	Qd	Qc	Qx	Qd	Qc	Qx	Qd
		Dias	QcQc	QcQX	QcQd	QxQc	QxQx	QxQd	QdQc	QdQx	QdQd		Dias	QcQc	QcQX	QcQd	QxQc	QxQx	QxQd	QdQc	QdQx	QdQd
		1	0	0	0	0	0	0	0	0	0		1	0	0	0	0	0	0	0	0	0
		30	53.9748	62.405	63.2466	49.177	52.8541	63.8729	39.126	39.1108	53.3347		30	3.54038	1.5136	2.94924	1.80022	1.36353	1.89954	4.15205	3.96996	2.25045
		60	65.8246	73.2105	74.2112	64.1269	68.9414	74.2141	66.0575	71.4861	74.8613		60	1.13598	0.952482	0.856916	0.739839	0.858837	0.861607	0.965461	0.426291	0.761185
		120	12.7914	10.7952	10.4874	12.0952	12.4019	11.5466	11.5158	8.98928	10.9947		120	0.876316	0.507845	0.192221	1.526	0.623514	0.482844	0.212598	0.222844	0.426291
		270	6.0091	7.79403	6.58649	7.07177	8.30666	6.58457	7.04146	6.71458	5.24065		270	0.38005	0.370378	0.360196	0.270985	0.36271	0.534428	0.371076	0.218922	0.499771

## Sheet: Masa remanente
		Masa remanente											Masa remanente EE
		Sitio	Qc	Qc	Qc	Qx	Qx	Qx	Qd	Qd	Qd		Sitio	Qc	Qc	Qc	Qx	Qx	Qx	Qd	Qd	Qd
		Material	Qc	Qx	Qd	Qc	Qx	Qd	Qc	Qx	Qd		Material	Qc	Qx	Qd	Qc	Qx	Qd	Qc	Qx	Qd
		Dias	QcQc	QcQX	QcQd	QxQc	QxQx	QxQd	QdQc	QdQx	QdQd		Dias	QcQc	QcQX	QcQd	QxQc	QxQx	QxQd	QdQc	QdQx	QdQd
		1	100	100	100	100	100	100	100	100	100		1	0	0	0	0	0	0	0	0	0
		30	88.2892	77.0078	79.6566	89.0051	78.9171	76.606	91.6285	89.393	80.6077		30	1.39909	2.09932	2.12021	0.990208	3.34115	2.08163	1.45359	2.58991	0.820311
		60	80.3596	69.7253	70.1345	82.2797	76.7586	69.168	84.1395	70.2949	71.6571		60	2.12158	1.80497	1.73469	1.49409	2.03798	1.80035	2.53078	1.48113	2.12266
		120	72.558	69.8056	63.8444	76.9785	72.1482	63.8468	79.2255	70.0816	66.1953		120	1.33196	1.10706	2.10329	1.06499	0.782507	1.27392	0.762134	1.99582	1.62474
		270	69.2745	61.609	51.9747	65.5221	58.721	54.0532	69.2567	64.6598	55.4797		270	2.74828	1.76702	1.10508	1.89404	1.57444	0.800154	0.719853	1.26916	3.14411
														Home-Field Advantage Index	Ayres et al 2009
														QcRMLQc	37.8843	QcRMLQX	36.749	QcRMLQd	36.5671
														QXRMLQX	38.2064	QXRMLQX	32.9345	QXRMLQd	34.14
														QdRMLQd	29.2929	QdRMLQX	30.3165	QdRMLQd	29.2929
														HFAI	-2.45942
														Sitio				Calidad							Sitio				Calidad
														Qc site	Qx site	Qd site		Qc litter	Qx litter	Qd litter					1.87346	1.42288	1.71104		1.78739	1.53687	1.68311
														81.6512	82.5263	87.2097		89.6409	81.7726	78.9568
		queda 270		queda a-1		perdido a-1
		modelo		m r a-1
		69.808		63.4815		36.5185
		51.2393		42.3728		57.6272
						t res d-1	t res d-1	t res d-1		t res a-1	t res a-	t res a-1
		Qcas	Q X	Qdes		Qcas	QX	Qdes		Qcas	QX	Qdes
	270	-0.00102865	-0.00155163	-0.00170617
	365	-0.00139059	-0.00209758	-0.00230648		-719.12	-476.74	-433.561		-1.97019	-1.30614	-1.18784

## Sheet: Totales
		Carbono											Carbono EE														Nitrógeno											Nitrógeno EE
		Sitio	Qc	Qc	Qc	Qx	Qx	Qx	Qd	Qd	Qd		Sitio	Qc	Qc	Qc	Qx	Qx	Qx	Qd	Qd	Qd					Sitio	Qc	Qc	Qc	Qx	Qx	Qx	Qd	Qd	Qd		Sitio	Qc	Qc	Qc	Qx	Qx	Qx	Qd	Qd	Qd
		Material	Qc	Qx	Qd	Qc	Qx	Qd	Qc	Qx	Qd		Material	Qc	Qx	Qd	Qc	Qx	Qd	Qc	Qx	Qd					Material	Qc	Qx	Qd	Qc	Qx	Qd	Qc	Qx	Qd		Material	Qc	Qx	Qd	Qc	Qx	Qd	Qc	Qx	Qd
		Dias	QcQc	QcQX	QcQd	QxQc	QxQx	QxQd	QdQc	QdQx	QdQd		Dias	QcQc	QcQX	QcQd	QxQc	QxQx	QxQd	QdQc	QdQx	QdQd					Dias	QcQc	QcQX	QcQd	QxQc	QxQx	QxQd	QdQc	QdQx	QdQd		Dias	QcQc	QcQX	QcQd	QxQc	QxQx	QxQd	QdQc	QdQx	QdQd
		1	488.8	471.467	469.9	488.8	471.467	469.9	488.8	471.467	469.9		1	5.18845	4.07445	1.55027	5.18845	4.07445	1.55027	5.18845	4.07445	1.55027					1	7.26971	8.30966	10.3481	7.26971	8.30966	10.3481	7.26971	8.30966	10.3481		1	0.53135	0.192423	0.371822	0.53135	0.192423	0.371822	0.53135	0.192423	0.371822
		30	452.64	459.76	435.02	451.58	454.42	459.64	454.22	437.3	434.6		30	14.6368	10.1198	3.37896	4.17653	8.78399	7.29387	10.9342	6.74707	5.22379					30	7.26898	9.79682	8.84581	7.39039	8.46391	9.96521	5.37507	8.00327	10.2152		30	0.582298	0.807654	0.604261	0.866048	0.153784	0.507796	0.150286	0.469944	0.355396
		60	434.26	449.68	430.56	439.76	438.64	418.8	454.74	451.52	443.46		60	10.8727	9.46966	8.32668	5.42131	4.76556	5.40685	8.83276	8.24302	4.98885					60	7.51538	10.4748	12.3081	7.59956	9.28182	11.1757	6.70054	10.812	12.9343		60	0.640482	0.600833	0.419242	0.659082	0.327871	0.567667	0.412413	1.07482	0.445694
		120	432.16	447.54	424.1	459.42	454.78	420.92	457.48	410.4	421.5		120	3.87267	7.04092	7.45064	7.40165	3.96654	4.42983	4.02162	4.8	2.52824					120	7.72155	10.5927	12.9591	7.89402	9.83239	11.8905	7.26969	11.0486	13.4211		120	0.57841	0.519555	0.497428	0.723503	0.321117	0.522766	0.513152	1.13742	0.398058
		270	398.26	402.74	390.72	421.58	420.92	407.84	407	417.02	404.78		270	5.04852	5.3572	9.53931	3.5779	7.14307	5.29345	11.0497	6.9234	3.14411					270	8.57854	11.414	14.5824	10.4559	11.3877	13.2873	10.1441	9.07969	10.4717		270	0.796703	0.8058	0.491447	0.160259	0.910065	0.915349	0.853055	0.456259	0.769252
														Home-Field Advantage Index	Ayres et al 2009																								Home-Field Advantage Index	Ayres et al 2009
														QcRMLQc	33.4189	QcRMLQX	33.7172	QcRMLQd	33.1217																				QcRMLQc	24.8114	QcRMLQX	29.7627	QcRMLQd	34.1605
														QXRMLQX	33.735	QXRMLQX	33.6644	QXRMLQd	33.9372																				QXRMLQX	28.9937	QXRMLQX	32.4151	QXRMLQd	30.576
														QdRMLQd	32.9411	QdRMLQX	32.6183	QdRMLQd	32.9411																				QdRMLQd	35.2635	QdRMLQX	37.8222	QdRMLQd	35.2635
														HFAI	-0.0108447																								HFAI	-5.9002

## Sheet: Disueltos orgánicos
		COD											COD EE														NOD											NOD EE
		Sitio	Qc	Qc	Qc	Qx	Qx	Qx	Qd	Qd	Qd		Sitio	Qc	Qc	Qc	Qx	Qx	Qx	Qd	Qd	Qd					Sitio	Qc	Qc	Qc	Qx	Qx	Qx	Qd	Qd	Qd		Sitio	Qc	Qc	Qc	Qx	Qx	Qx	Qd	Qd	Qd
		Material	Qc	Qx	Qd	Qc	Qx	Qd	Qc	Qx	Qd		Material	Qc	Qx	Qd	Qc	Qx	Qd	Qc	Qx	Qd					Material	Qc	Qx	Qd	Qc	Qx	Qd	Qc	Qx	Qd		Material	Qc	Qx	Qd	Qc	Qx	Qd	Qc	Qx	Qd
		Dias	QcQc	QcQX	QcQd	QxQc	QxQx	QxQd	QdQc	QdQx	QdQd		Dias	QcQc	QcQX	QcQd	QxQc	QxQx	QxQd	QdQc	QdQx	QdQd					Dias	QcQc	QcQX	QcQd	QxQc	QxQx	QxQd	QdQc	QdQx	QdQd		Dias	QcQc	QcQX	QcQd	QxQc	QxQx	QxQd	QdQc	QdQx	QdQd
		1	2.93288	6.53026	8.72147	2.93288	6.53026	8.72147	2.93288	6.53026	8.72147		1	0.128286	0.175804	0.421161	0.128286	0.175804	0.421161	0.128286	0.175804	0.421161					1	0.0765905	0.183948	0.310147	0.0765905	0.183948	0.310147	0.0765905	0.183948	0.310147		1	0.00274612	0.0310192	0.00750888	0.00274612	0.0310192	0.00750888	0.00274612	0.0310192	0.00750888
		30	1.06927	2.20208	3.60301	1.02484	2.63639	4.57293	1.54364	1.96949	3.76274		30	0.155324	0.185525	0.650512	0.06389	0.2107	0.265997	0.156454	0.307964	0.139005					30	0.174232	0.211632	0.25763	0.169254	0.178981	0.20279	0.0892381	0.112146	0.141681		30	0.0148462	0.0371299	0.0393458	0.0292591	0.0221491	0.00824044	0.00550972	0.0100292	0.00824729
		60	1.14738	1.68905	3.00051	1.40398	2.48623	3.59691	1.56806	2.41426	2.8866		60	0.343443	0.166112	0.474344	0.618468	0.582902	0.675002	0.231422	0.353292	0.433171					60	0.0716342	0.173583	0.174462	0.0988523	0.14459	0.183608	0.0720004	0.161715	0.194371		60	0.00859528	0.0311544	0.0291943	0.0318667	0.0152457	0.0301294	0.0136556	0.0260653	0.0285516
		120	0.558732	0.530837	1.18116	0.35139	0.710214	1.01009	0.209843	0.992514	1.64148		120	0.0789286	0.107316	0.193178	0.0709115	0.102606	0.0297967	0.0176813	0.142664	0.187729					120	0.0471914	0.0680874	0.130657	0.0558319	0.132252	0.122519	0.0543478	0.151107	0.203918		120	0.00485496	0.0122775	0.0147553	0.0110722	0.0162647	0.0116693	0.00347753	0.0150442	0.0107372
		270	2.05264	2.08497	3.07388	1.56582	2.28119	4.27035	1.51528	2.36624	3.77814		270	0.230218	0.24825	0.335682	0.20787	0.177997	0.347308	0.209889	0.446196	0.0974264					270	0.172193	0.25756	0.289707	0.102775	0.174876	0.27241	0.114053	0.209201	0.216536		270	0.0326733	0.0654176	0.0272363	0.0056241	0.0234663	0.0347377	0.00814455	0.046133	0.0103979
			0.00293288	0.00653026	0.00872147	0.00293288	0.00653026	0.00872147	0.00293288	0.00653026	0.00872147			0.000128286	0.000175804	0.000421161	0.000128286	0.000175804	0.000421161	0.000128286	0.000175804	0.000421161						7.65905e-05	0.000183948	0.000310147	7.65905e-05	0.000183948	0.000310147	7.65905e-05	0.000183948	0.000310147			2.74612e-06	3.10192e-05	7.50888e-06	2.74612e-06	3.10192e-05	7.50888e-06	2.74612e-06	3.10192e-05	7.50888e-06
			0.00106927	0.00220208	0.00360301	0.00102484	0.00263639	0.00457293	0.00154364	0.00196949	0.00376274			0.000155324	0.000185525	0.000650512	6.389e-05	0.0002107	0.000265997	0.000156454	0.000307964	0.000139005						0.000174232	0.000211632	0.00025763	0.000169254	0.000178981	0.00020279	8.92381e-05	0.000112146	0.000141681			1.48462e-05	3.71299e-05	3.93458e-05	2.92591e-05	2.21491e-05	8.24044e-06	5.50972e-06	1.00292e-05	8.24729e-06
			0.00114738	0.00168905	0.00300051	0.00140398	0.00248623	0.00359691	0.00156806	0.00241426	0.0028866			0.000343443	0.000166112	0.000474344	0.000618468	0.000582902	0.000675002	0.000231422	0.000353292	0.000433171						7.16342e-05	0.000173583	0.000174462	9.88523e-05	0.00014459	0.000183608	7.20004e-05	0.000161715	0.000194371			8.59528e-06	3.11544e-05	2.91943e-05	3.18667e-05	1.52457e-05	3.01294e-05	1.36556e-05	2.60653e-05	2.85516e-05
			0.000558732	0.000530837	0.00118116	0.00035139	0.000710214	0.00101009	0.000209843	0.000992514	0.00164148			7.89286e-05	0.000107316	0.000193178	7.09115e-05	0.000102606	2.97967e-05	1.76813e-05	0.000142664	0.000187729						4.71914e-05	6.80874e-05	0.000130657	5.58319e-05	0.000132252	0.000122519	5.43478e-05	0.000151107	0.000203918			4.85496e-06	1.22775e-05	1.47553e-05	1.10722e-05	1.62647e-05	1.16693e-05	3.47753e-06	1.50442e-05	1.07372e-05
			0.00205264	0.00208497	0.00307388	0.00156582	0.00228119	0.00427035	0.00151528	0.00236624	0.00377814			0.000230218	0.00024825	0.000335682	0.00020787	0.000177997	0.000347308	0.000209889	0.000446196	9.74264e-05						0.000172193	0.00025756	0.000289707	0.000102775	0.000174876	0.00027241	0.000114053	0.000209201	0.000216536			3.26733e-05	6.54176e-05	2.72363e-05	5.6241e-06	2.34663e-05	3.47377e-05	8.14455e-06	4.6133e-05	1.03979e-05
														HFAI	23.595																								HFAI	32.0952

## Sheet: Disueltos inorgánicos
		NH4+											NH4+ EE														NO3-											NO3- EE
		Sitio	Qc	Qc	Qc	Qx	Qx	Qx	Qd	Qd	Qd		Sitio	Qc	Qc	Qc	Qx	Qx	Qx	Qd	Qd	Qd					Sitio	Qc	Qc	Qc	Qx	Qx	Qx	Qd	Qd	Qd		Sitio	Qc	Qc	Qc	Qx	Qx	Qx	Qd	Qd	Qd
		Material	Qc	Qx	Qd	Qc	Qx	Qd	Qc	Qx	Qd		Material	Qc	Qx	Qd	Qc	Qx	Qd	Qc	Qx	Qd					Material	Qc	Qx	Qd	Qc	Qx	Qd	Qc	Qx	Qd		Material	Qc	Qx	Qd	Qc	Qx	Qd	Qc	Qx	Qd
		Dias	QcQc	QcQX	QcQd	QxQc	QxQx	QxQd	QdQc	QdQx	QdQd		Dias	QcQc	QcQX	QcQd	QxQc	QxQx	QxQd	QdQc	QdQx	QdQd					Dias	QcQc	QcQX	QcQd	QxQc	QxQx	QxQd	QdQc	QdQx	QdQd		Dias	QcQc	QcQX	QcQd	QxQc	QxQx	QxQd	QdQc	QdQx	QdQd
		1	13.3131	32.1286	54.1017	13.3131	32.1286	54.1017	13.3131	32.1286	54.1017		1	0.508823	5.87964	1.81727	0.508823	5.87964	1.81727	0.508823	5.87964	1.81727					1	2.95353	3.69451	9.09916	2.95353	3.69451	9.09916	2.95353	3.69451	9.09916		1	0.0794547	0.611283	0.204696	0.0794547	0.611283	0.204696	0.0794547	0.611283	0.204696
		30	0.897228	16.5405	3.4718	0.832603	14.3051	13.1493	9.63607	8.68592	17.6663		30	0.897228	5.61748	1.13012	0.832603	3.38658	2.7446	2.21762	2.73268	2.10824					30	3.2976	5.98598	7.82225	2.72476	3.94264	4.90579	1.43927	5.45143	5.68895		30	0.263945	0.191749	0.454953	0.104694	0.426649	1.30421	0.246442	0.600681	0.610147
		60	36.7302	28.8298	33.241	18.7454	20.7582	18.5136	28.6713	37.4234	22.2246		60	5.32756	5.93895	1.10181	1.23429	1.63322	1.78434	3.72621	5.37407	1.59614					60	6.20392	9.77086	24.0352	4.5704	14.5848	24.2205	7.3923	13.7093	33.0222		60	2.00436	1.50491	4.00703	0.854697	4.41248	1.63437	2.87773	2.94311	7.15136
		120	0	0	1.29348	0	3.96405	8.21645	0.901792	7.52688	9.0603		120	0	0	0.890574	0	1.54901	0.846542	0.901792	2.97348	0.879384					120	0.78965	0.408751	1.2079	0.526239	0.976838	1.89999	0.698735	1.85682	3.18157		120	0.113582	0.0440565	0.0954197	0.0686348	0.124792	0.0613625	0.0691791	0.42995	0.254525
		270	52.3778	49.0228	72.3835	17.1967	13.9148	48.0871	23.8629	12.9328	18.2166		270	1.94121	25.1046	18.1953	6.80513	3.55437	13.806	10.5853	2.40994	2.99199					270	4.38051	5.92471	9.90024	4.66901	6.96237	17.6406	4.45578	6.53407	15.1855		270	0.35977	0.490453	1.04823	0.423549	0.523479	4.04598	0.453067	0.772619	1.0612
													Home-Field Advantage Index	Ayres et al 2009																								Home-Field Advantage Index	Ayres et al 2009
													QcRMLQc	72.6978	QcRMLQX	69.9391	QcRMLQd	56.6512																				QcRMLQc	96.3236	QcRMLQX	45.98	QcRMLQd	61.6149
													QXRMLQX	149.837	QXRMLQX	16.616	QXRMLQd	28.1128																				QXRMLQX	60.7363	QXRMLQX	21.6844	QXRMLQd	15.563
													QdRMLQd	15.2361	QdRMLQX	13.4449	QdRMLQd	15.2361																				QdRMLQd	22.8221	QdRMLQX	32.3355	QdRMLQd	22.8221
													HFAI	-37.2489																								HFAI	17.8238

## Sheet: Microbianos
		Cmic											Cmic EE														Nmic											Nmic EE
		Sitio	Qc	Qc	Qc	Qx	Qx	Qx	Qd	Qd	Qd		Sitio	Qc	Qc	Qc	Qx	Qx	Qx	Qd	Qd	Qd					Sitio	Qc	Qc	Qc	Qx	Qx	Qx	Qd	Qd	Qd			Qc	Qc	Qc	Qx	Qx	Qx	Qd	Qd	Qd
		Material	Qc	Qx	Qd	Qc	Qx	Qd	Qc	Qx	Qd		Material	Qc	Qx	Qd	Qc	Qx	Qd	Qc	Qx	Qd					Material	Qc	Qx	Qd	Qc	Qx	Qd	Qc	Qx	Qd		Material	Qc	Qx	Qd	Qc	Qx	Qd	Qc	Qx	Qd
		Dias	QcQc	QcQX	QcQd	QxQc	QxQx	QxQd	QdQc	QdQx	QdQd		Dias	QcQc	QcQX	QcQd	QxQc	QxQx	QxQd	QdQc	QdQx	QdQd					Dias	QcQc	QcQX	QcQd	QxQc	QxQx	QxQd	QdQc	QdQx	QdQd		Dias	QcQc	QcQX	QcQd	QxQc	QxQx	QxQd	QdQc	QdQx	QdQd
		1	0	0	0	0	0	0	0	0	0		1	0	0	0	0	0	0	0	0	0					1	0	0	0	0	0	0	0	0	0		1	0	0	0	0	0	0	0	0	0
		30	3.08684	6.24777	9.82873	4.7063	5.51412	17.5619	2.16727	4.95623	16.7059		30	0.29807	1.08134	1.2441	1.19896	0.423526	1.32144	0.244362	0.736026	1.098					30	0.213325	0.631096	0.92476	0.235406	0.571383	1.02558	0.23547	0.465161	0.877901		30	0.0255605	0.111112	0.125711	0.03204	0.0565974	0.0538198	0.0357714	0.0644911	0.0337667
		60	5.68478	11.9659	18.0465	7.28204	10.5702	21.7058	5.37466	8.18848	18.6975		60	0.503937	1.19855	1.38863	0.858392	0.53162	1.3422	0.937585	1.25264	2.47962					60	0.38607	0.615814	1.03943	0.424039	0.57364	1.1793	0.536865	0.762121	1.31805		60	0.0367831	0.0616684	0.0957344	0.0945599	0.11489	0.153924	0.109489	0.11593	0.0983057
		120	3.19131	4.07773	5.56242	3.59046	4.05574	5.24306	3.31834	3.90462	5.80073		120	0.444482	0.369816	0.461838	0.380857	0.200717	0.429144	0.268311	0.499355	0.237439					120	0.75195	0.815865	0.909386	0.758709	0.864335	0.828188	0.718312	0.714605	0.910639		120	0.0416929	0.0308447	0.0396233	0.0319163	0.0727967	0.0216914	0.0119233	0.0693359	0.0211552
		270	5.65201	7.95276	10.2979	4.72069	5.59483	4.28121	2.58306	13.0811	14.4352		270	0.169037	0.730328	2.47096	0.262934	0.458696	0.688276	0.260053	1.10628	0.983652					270	0.56507	0.812747	1.3851	0.445984	0.728662	0.655409	0.300936	0.657597	1.15307		270	0.0830665	0.0900447	0.37661	0.053839	0.0932122	0.0634073	0.0495692	0.115766	0.121274
			0.00308684	0.00624777	0.00982873	0.0047063	0.00551412	0.0175619	0.00216727	0.00495623	0.0167059			0.00029807	0.00108134	0.0012441	0.00119896	0.000423526	0.00132144	0.000244362	0.000736026	0.001098						0.000213325	0.000631096	0.00092476	0.000235406	0.000571383	0.00102558	0.00023547	0.000465161	0.000877901			2.55605e-05	0.000111112	0.000125711	3.204e-05	5.65974e-05	5.38198e-05	3.57714e-05	6.44911e-05	3.37667e-05
			0.00568478	0.0119659	0.0180465	0.00728204	0.0105702	0.0217058	0.00537466	0.00818848	0.0186975			0.000503937	0.00119855	0.00138863	0.000858392	0.00053162	0.0013422	0.000937585	0.00125264	0.00247962						0.00038607	0.000615814	0.00103943	0.000424039	0.00057364	0.0011793	0.000536865	0.000762121	0.00131805			3.67831e-05	6.16684e-05	9.57344e-05	9.45599e-05	0.00011489	0.000153924	0.000109489	0.00011593	9.83057e-05
			0.00319131	0.00407773	0.00556242	0.00359046	0.00405574	0.00524306	0.00331834	0.00390462	0.00580073			0.000444482	0.000369816	0.000461838	0.000380857	0.000200717	0.000429144	0.000268311	0.000499355	0.000237439						0.00075195	0.000815865	0.000909386	0.000758709	0.000864335	0.000828188	0.000718312	0.000714605	0.000910639			4.16929e-05	3.08447e-05	3.96233e-05	3.19163e-05	7.27967e-05	2.16914e-05	1.19233e-05	6.93359e-05	2.11552e-05
			0.00565201	0.00795276	0.0102979	0.00472069	0.00559483	0.00428121	0.00258306	0.0130811	0.0144352			0.000169037	0.000730328	0.00247096	0.000262934	0.000458696	0.000688276	0.000260053	0.00110628	0.000983652						0.00056507	0.000812747	0.0013851	0.000445984	0.000728662	0.000655409	0.000300936	0.000657597	0.00115307			8.30665e-05	9.00447e-05	0.00037661	5.3839e-05	9.32122e-05	6.34073e-05	4.95692e-05	0.000115766	0.000121274
			Sitio			Calidad								Sitio			Calidad											Sitio			Calidad								Sitio			Calidad
			Qc site	Qx site	Qd site	Qc litter	Qx litter	Qd litter						0.874503	0.981308	0.692797	0.580464	0.746963	1.22118									Qc site	Qx site	Qd site	Qc litter	Qx litter	Qd litter						0.087461	0.0474858	0.0446764	0.031124	0.0774001	0.0710991
			6.38778	9.26077	7.94312	3.32013	5.57271	14.6988																				0.589727	0.610791	0.526178	0.228067	0.55588	0.942749
														0.000874503	0.000981308	0.000692797	0.000580464	0.000746963	0.00122118																				8.7461e-05	4.74858e-05	4.46764e-05	3.1124e-05	7.74001e-05	7.10991e-05
			0.00638778	0.00926077	0.00794312	0.00332013	0.00557271	0.0146988						Home-Field Advantage Index	Ayres et al 2009													0.000589727	0.000610791	0.000526178	0.000228067	0.00055588	0.000942749
														QcRMLQc	23.6459	QcRMLQX	32.3407	QcRMLQd	8.58178
														QXRMLQX	30.5134	QXRMLQX	38.3294	QXRMLQd	43.4597
														QdRMLQd	47.9585	QdRMLQX	29.3299	QdRMLQd	47.9585																				Home-Field Advantage Index	Ayres et al 2009
																																							QcRMLQc	20.4519	QcRMLQX	24.37	QcRMLQd	14.2516
																																							QXRMLQX	21.1093	QXRMLQX	39.8164	QXRMLQd	31.1421
														HFAI	14.4047																								QdRMLQd	54.6064	QdRMLQX	35.8136	QdRMLQd	54.6064
																																							HFAI	26.7282

## Sheet: Enzimas
		PHO											PHO EE														BGLU											BGLU EE
		Sitio	Qc	Qc	Qc	Qx	Qx	Qx	Qd	Qd	Qd		Sitio	Qc	Qc	Qc	Qx	Qx	Qx	Qd	Qd	Qd					Sitio	Qc	Qc	Qc	Qx	Qx	Qx	Qd	Qd	Qd			Qc	Qc	Qc	Qx	Qx	Qx	Qd	Qd	Qd
		Material	Qc	Qx	Qd	Qc	Qx	Qd	Qc	Qx	Qd		Material	Qc	Qx	Qd	Qc	Qx	Qd	Qc	Qx	Qd					Material	Qc	Qx	Qd	Qc	Qx	Qd	Qc	Qx	Qd		Material	Qc	Qx	Qd	Qc	Qx	Qd	Qc	Qx	Qd
		Dias	QcQc	QcQX	QcQd	QxQc	QxQx	QxQd	QdQc	QdQx	QdQd		Dias	QcQc	QcQX	QcQd	QxQc	QxQx	QxQd	QdQc	QdQx	QdQd					Dias	QcQc	QcQX	QcQd	QxQc	QxQx	QxQd	QdQc	QdQx	QdQd		Dias	QcQc	QcQX	QcQd	QxQc	QxQx	QxQd	QdQc	QdQx	QdQd
		1	0	0	0	0	0	0	0	0	0		1	0	0	0	0	0	0	0	0	0					1	0	0	0	0	0	0	0	0	0		1	0	0	0	0	0	0	0	0	0
		30	5.67148	25.5631	38.358	9.439	21.4741	36.0759	5.36572	14.6881	33.4725		30	0.620178	6.88075	5.20997	1.2662	5.12084	4.45519	0.655828	2.23087	3.49923					30	3.26848	7.69136	11.8394	5.15526	9.05665	11.7081	3.12198	5.45757	10.8342		30	0.382622	1.19442	1.01078	0.669394	0.941837	1.09195	0.45161	0.749826	1.89943
		60	2.16127	6.07311	14.4091	2.85599	6.50516	7.95964	1.28471	4.25867	13.5543		60	0.657268	1.69041	2.61788	0.525878	0.65167	1.48669	0.511822	1.44129	2.18454					60	1.0441	2.19366	2.12996	1.18449	1.80442	1.61035	0.716646	1.5558	2.4814		60	0.14932	0.731244	0.482894	0.146765	0.416277	0.340351	0.131644	0.356982	0.41493
		120	0.376036	0.766008	1.63374	0.357991	1.02748	1.48781	0.395607	0.741202	1.85292		120	0.0899665	0.204989	0.326052	0.0949896	0.329654	0.162313	0.0977925	0.115885	0.361823					120	0.147581	0.20318	0.30238	0.17073	0.306886	0.402786	0.198896	0.251106	0.360686		120	0.0114562	0.0334242	0.0382926	0.0421506	0.0332225	0.0815861	0.0348865	0.0162059	0.0677403
		270	1.26571	2.73833	3.27976	1.82216	2.7215	3.9153	1.04232	1.23135	2.54382		270	0.133544	0.900847	0.550809	0.217492	0.280642	0.640892	0.125649	0.121964	0.320381					270	0.750467	1.45422	1.7238	0.92758	1.19504	2.25831	0.817988	1.05197	1.47942		270	0.0541623	0.320547	0.326032	0.101835	0.118622	0.137265	0.109186	0.178596	0.149806
														Home-Field Advantage Index	Ayres et al 2009																								Home-Field Advantage Index	Ayres et al 2009
														QcRMLQc	8.14954	QcRMLQX	14.0904	QcRMLQd	10.0245																				QcRMLQc	14.3359	QcRMLQX	19.8891	QcRMLQd	16.0813
														QXRMLQX	11.9444	QXRMLQX	32.0562	QXRMLQd	27.4409																				QXRMLQX	17.2871	QXRMLQX	34.9408	QXRMLQd	28.1119
														QdRMLQd	62.5347	QdRMLQX	53.8534	QdRMLQd	62.5347																				QdRMLQd	55.8068	QdRMLQX	45.1701	QdRMLQd	55.8068
														HFAI	14.2269																								HFAI	15.2571

## Sheet: SEA's
		SEA PHO											SEA PHO EE														SEA BGLU											BGLU EE
		Sitio	Qc	Qc	Qc	Qx	Qx	Qx	Qd	Qd	Qd		Sitio	Qc	Qc	Qc	Qx	Qx	Qx	Qd	Qd	Qd					Sitio	Qc	Qc	Qc	Qx	Qx	Qx	Qd	Qd	Qd			Qc	Qc	Qc	Qx	Qx	Qx	Qd	Qd	Qd
		Material	Qc	Qx	Qd	Qc	Qx	Qd	Qc	Qx	Qd		Material	Qc	Qx	Qd	Qc	Qx	Qd	Qc	Qx	Qd					Material	Qc	Qx	Qd	Qc	Qx	Qd	Qc	Qx	Qd		Material	Qc	Qx	Qd	Qc	Qx	Qd	Qc	Qx	Qd
		Dias	QcQc	QcQX	QcQd	QxQc	QxQx	QxQd	QdQc	QdQx	QdQd		Dias	QcQc	QcQX	QcQd	QxQc	QxQx	QxQd	QdQc	QdQx	QdQd					Dias	QcQc	QcQX	QcQd	QxQc	QxQx	QxQd	QdQc	QdQx	QdQd		Dias	QcQc	QcQX	QcQd	QxQc	QxQx	QxQd	QdQc	QdQx	QdQd
		1	0	0	0	0	0	0	0	0	0		1	0	0	0	0	0	0	0	0	0					1	0	0	0	0	0	0	0	0	0		1	0	0	0	0	0	0	0	0	0
		30	52.2467	74.6177	70.6259	55.9994	106.296	66.7085	34.9795	71.3476	81.5706		30	7.82736	23.5022	6.68394	12.0614	37.7886	7.97375	4.24829	13.1401	17.532					30	1.11643	1.59192	1.2864	1.40633	1.70589	0.682295	1.49439	1.27755	0.65225		30	0.188853	0.590716	0.187477	0.341867	0.274014	0.0777583	0.253839	0.365244	0.108715
		60	100.964	66.5729	87.6621	37.8732	212.844	69.9845	22.1622	27.6492	78.7432		60	30.3134	21.7919	14.1636	5.98608	52.7064	5.51539	12.4862	10.9619	22.4927					60	0.185124	0.20288	0.117341	0.175792	0.168175	0.0740535	0.135316	0.218698	0.132914		60	0.022538	0.0777037	0.026653	0.0358013	0.0376901	0.0148191	0.0120229	0.0750935	0.0198748
		120	4.64493	10.4025	12.6283	3.05003	7.62388	6.69563	2.73876	4.36223	7.0365		120	1.00087	3.20988	2.50271	0.77148	2.00461	0.675372	0.863385	0.631462	1.51874					120	0.0486916	0.0490342	0.054371	0.0447329	0.0782764	0.0743375	0.0583178	0.0705121	0.0639798		120	0.00467415	0.0046763	0.00602307	0.00876975	0.0132907	0.010143	0.00567171	0.0137718	0.0143947
		270	16.585	11.5804	7.46087	15.6304	16.0037	7.8309	6.39966	6.13374	5.03423		270	4.11322	3.96041	1.45455	4.7851	1.96377	1.64909	0.644276	1.56337	0.63252					270	0.133332	0.198478	0.201093	0.199633	0.220302	0.587481	0.330971	0.080056	0.102048		270	0.0104475	0.0557037	0.0480678	0.024236	0.0304659	0.0946488	0.0561312	0.0100178	0.006804
		Sitio	Qc	Qx	Qd								Sitio	Qc	Qx	Qd												Sitio			Calidad								Sitio			Calidad
		Material				Qc	Qx	Qd					Material				Qc	Qx	Qd		Home-Field Advantage Index	Ayres et al 2009						Qc	Qx	Qd	Qc litter	Qx litter	Qd litter						0.322349	0.231213	0.242599	0.26152	0.409991	0.12465		Home-Field Advantage Index	Ayres et al 2009
		Dias											Dias								QcRMLQc	26.4553	QcRMLQX	24.4535	QcRMLQd	18.6163		1.33159	1.26484	1.14139	1.33905	1.52512	0.87365													QcRMLQc	27.9474	QcRMLQX	37.0622
		1	0	0	0	0	0	0					1	0	0	0	0	0	0		QXRMLQX	46.4166	QXRMLQX	46.4166	QXRMLQd	37.9715																				QXRMLQX	44.9568	QXRMLQX	44.9568
		30	65.8301	76.3346	62.6326	47.7419	84.0871	72.9684					30	12.6712	19.2746	11.6401	8.04567	24.8103	10.7299		QdRMLQd	43.4122	QdRMLQX	29.1299	QdRMLQd	43.4122																				QdRMLQd	19.0483	QdRMLQX	17.9811
		60	85.0664	106.901	42.8515	53.6666	102.355	78.7966					60	22.0896	21.4026	15.3136	16.2619	28.4868	14.0572
		120	9.22525	5.78985	4.7125	3.4779	7.46287	8.78682					120	2.23782	1.15049	1.00453	0.87858	1.94865	1.56561
		270	11.8754	13.155	5.85588	12.8717	11.2393	6.77533					270	3.17606	2.79932	0.946722	3.18087	2.49585	1.24539		HFAI	16.2842																								HFAI	-8.04749
[truncated: 26 more columns]

[truncated: 3 more sheets: CP factorial calidad, Figuras a articulo, Hoja1]
